# Supplementary material for: Cosegregation of recombinant chromatids maintains genome-wide heterozygosity in an asexual nematode
Source: Sci Adv. 2023 Aug 25;9(34):eadi2804. doi: 10.1126/sciadv.adi2804 (PMC10456839; doi:10.1126/sciadv.adi2804)
Supplement: Supplementary file 2 — Data S1 to S3 [file sciadv.adi2804_data_s1_to_s3.zip]

Archive with 3 entries (3 files):
- adi2804_Data_S1.nb
- adi2804_Data_S2.slim
- adi2804_Data_S3.slim
