# Supplementary material for: Cosegregation of recombinant chromatids maintains genome-wide heterozygosity in an asexual nematode
Source: Sci Adv. 2023 Aug 25;9(34):eadi2804. doi: 10.1126/sciadv.adi2804 (PMC10456839; doi:10.1126/sciadv.adi2804)
Supplement: Supplementary file 2 — Data S1 to S3 [file sciadv.adi2804_data_s1_to_s3.zip › adi2804_Data_S1.nb]

(* Content-type: application/vnd.wolfram.mathematica *)

(*** Wolfram Notebook File ***)
(* http://www.wolfram.com/nb *)

(* CreatedBy='Mathematica 11.3' *)

(*CacheID: 234*)
(* Internal cache information:
NotebookFileLineBreakTest
NotebookFileLineBreakTest
NotebookDataPosition[       158,          7]
NotebookDataLength[    204582,       4682]
NotebookOptionsPosition[    198555,       4584]
NotebookOutlinePosition[    198972,       4601]
CellTagsIndexPosition[    198929,       4598]
WindowFrame->Normal*)

(* Beginning of Notebook Content *)
Notebook[{

Cell[CellGroupData[{
Cell["\<\
Population genetics of an auto-pseudogamous life-cycle - Analytical \
predictions\
\>", "Chapter",
 CellChangeTimes->{{3.7638052838719745`*^9, 3.7638052867866225`*^9}, {
  3.7638751454214897`*^9, 3.7638751586549797`*^9}, {3.7638751976739974`*^9, 
  3.7638752387386074`*^9}, {3.763875493549638*^9, 3.7638755087652926`*^9}, {
  3.763876075398451*^9, 3.763876126069625*^9}, {3.7638765648167725`*^9, 
  3.7638765743635755`*^9}, {3.79042334801048*^9, 3.7904233928848867`*^9}, {
  3.896342971071941*^9, 3.896342994838153*^9}, {3.896343033187702*^9, 
  3.8963430390640793`*^9}},ExpressionUUID->"1fe4d85e-12fb-48f5-a342-\
f6133cb8f6ee"],

Cell[CellGroupData[{

Cell["Presentation of the model", "Section",
 CellChangeTimes->{{3.840685058532844*^9, 
  3.840685062940125*^9}},ExpressionUUID->"79503fd5-9944-485c-90ac-\
824fa050114b"],

Cell[TextData[{
 StyleBox["Basic parameters\n",
  FontWeight->"Bold"],
 "Np: local population size\nK: number of demes\nm: migration rate \n\
\[Sigma]: % of gynogenesis\n\[Phi]: proprotion of females among offsping \
produced by regular sexual reproduction\n\[Beta]: rate of loss heterozygosity \
(LOH)during automixis in gynogenetic females\n\[Mu]: mutation rate\n\n",
 StyleBox["Probability of IBD\n",
  FontWeight->"Bold"],
 "Q0m, Q0f: probability of IBD of the two gene copies sampled in a single \
male or single female\nQ1m, Q1f, Q1mf: probabilty of IBD of two gene copies \
sampled in two unrelated males, females or one male and one female from the \
same population\nQ2m, Q2f, Q2mf: probabilty of IBD of two gene copies sampled \
in two unrelated males, females or one male and one female from two different \
populations"
}], "Text",
 CellChangeTimes->{{3.7904234229345207`*^9, 3.790423622147462*^9}, {
   3.7904239341113*^9, 3.790423947630899*^9}, {3.790423989503377*^9, 
   3.7904240243565693`*^9}, {3.790424992875102*^9, 3.790425009795141*^9}, {
   3.790425528392083*^9, 3.790425557461604*^9}, 3.790425930052652*^9, {
   3.790483629484644*^9, 3.790483696754334*^9}, {3.83959762648074*^9, 
   3.839597651526445*^9}, {3.839597691100646*^9, 3.8395977425505543`*^9}, {
   3.839604327756052*^9, 3.839604358457165*^9}, {3.840094730725033*^9, 
   3.840094734763464*^9}, {3.886260649538637*^9, 3.8862606868684273`*^9}, {
   3.8862607435253553`*^9, 3.886260757148406*^9}, {3.886262543021081*^9, 
   3.886262558219544*^9}, {3.886566647725155*^9, 3.886566648803669*^9}, {
   3.8962537428459806`*^9, 3.896253752112698*^9}, {3.89625385283381*^9, 
   3.8962538542963963`*^9}, {3.8962551759683447`*^9, 3.89625519225595*^9}, 
   3.8974752231442347`*^9},ExpressionUUID->"a5a2b5da-7674-4985-950f-\
e3ee96c285ee"],

Cell[TextData[StyleBox["Compound parameters",
 FontWeight->"Bold"]], "Text",
 CellChangeTimes->{{3.790424077646652*^9, 
  3.7904240841263523`*^9}},ExpressionUUID->"d35ab4af-6795-4da6-9b08-\
def8c18a1d47"],

Cell[BoxData[{
 RowBox[{
  RowBox[{
   RowBox[{"xm", "=", 
    RowBox[{
     RowBox[{"(", 
      RowBox[{"1", "-", "\[Sigma]"}], ")"}], 
     RowBox[{"(", 
      RowBox[{"1", "-", "\[Phi]"}], ")"}]}]}], ";"}], " ", 
  RowBox[{"(*", 
   RowBox[{"Proportion", " ", "of", " ", "males"}], 
   "*)"}]}], "\[IndentingNewLine]", 
 RowBox[{
  RowBox[{
   RowBox[{"xf", "=", 
    RowBox[{
     RowBox[{"(", 
      RowBox[{"1", "-", "\[Sigma]"}], ")"}], "\[Phi]"}]}], ";"}], " ", 
  RowBox[{"(*", 
   RowBox[{"Proportion", " ", "of", " ", "sexual", " ", "females"}], 
   "*)"}]}], "\[IndentingNewLine]", 
 RowBox[{
  RowBox[{
   RowBox[{"xg", "=", "\[Sigma]"}], ";"}], 
  RowBox[{"(*", 
   RowBox[{"Proportion", " ", "of", " ", "gynogenetic", " ", "females"}], 
   "*)"}]}], "\[IndentingNewLine]", 
 RowBox[{
  RowBox[{"Rg", "=", 
   FractionBox["xg", 
    RowBox[{"xf", "+", "xg"}]]}], ";", 
  RowBox[{"(*", 
   RowBox[{
   "Proportion", " ", "of", " ", "gynogenetics", " ", "among", " ", 
    "females"}], "*)"}], "\[IndentingNewLine]", 
  RowBox[{"Nm", "=", 
   RowBox[{"xm", " ", "Np"}]}], ";"}], "\[IndentingNewLine]", 
 RowBox[{
  RowBox[{"Nf", "=", 
   RowBox[{
    RowBox[{"(", 
     RowBox[{"1", "-", "xm"}], ")"}], "Np"}]}], ";"}]}], "Text",
 CellChangeTimes->{{3.79042409015138*^9, 3.790424151626231*^9}, 
   3.790424208960349*^9, {3.7904243331644583`*^9, 3.790424559086849*^9}, {
   3.790424693907873*^9, 3.790424717363081*^9}, {3.7904255600381413`*^9, 
   3.7904257098315496`*^9}, {3.790425741455328*^9, 3.790425791644524*^9}, {
   3.7904265366738453`*^9, 3.7904265368918047`*^9}, {3.790426669452928*^9, 
   3.790426757020515*^9}, {3.790427117179946*^9, 3.790427239127041*^9}, {
   3.790427441595379*^9, 3.790427484431693*^9}, {3.7904337796369257`*^9, 
   3.790433903548321*^9}, {3.7904339350767717`*^9, 3.7904339478317947`*^9}, {
   3.790433983782559*^9, 3.790434009107851*^9}, {3.79044253095604*^9, 
   3.790442557064842*^9}, {3.790442603468606*^9, 3.790442686084038*^9}, {
   3.790443172687139*^9, 3.790443181247902*^9}, {3.790443250185843*^9, 
   3.790443290662636*^9}, {3.790446564007934*^9, 3.790446564555615*^9}, {
   3.790448665938538*^9, 3.79044866871387*^9}, {3.839602285063105*^9, 
   3.839602289338163*^9}, {3.839602354262638*^9, 3.839602395841633*^9}, {
   3.83960497959673*^9, 3.839604989791911*^9}, {3.839606602857801*^9, 
   3.839606617167685*^9}, 3.8400932440649633`*^9, {3.840713371094953*^9, 
   3.840713403550799*^9}, {3.840717737550433*^9, 3.8407177431817207`*^9}, {
   3.886260721263441*^9, 3.8862607284850683`*^9}, {3.8862607780632*^9, 
   3.886260780289055*^9}, {3.896253861745572*^9, 3.896253867190559*^9}, {
   3.8962552172316427`*^9, 
   3.896255230607736*^9}},ExpressionUUID->"13713ada-cfec-4272-ad1d-\
8abac592bc04"]
}, Open  ]],

Cell[CellGroupData[{

Cell["General case", "Section",
 CellChangeTimes->{{3.840552815167747*^9, 3.84055281722199*^9}, {
  3.8406765612558126`*^9, 3.840676572430386*^9}, {3.8406850000554113`*^9, 
  3.840685001869225*^9}},ExpressionUUID->"c90b99d7-fd43-4e6f-9d3a-\
8ba558890e1e"],

Cell["\<\
Here we are especially interested in Fit, which is what we measure when only \
one individual per population is sampled.\
\>", "Text",
 CellChangeTimes->{{3.840708674034955*^9, 
  3.8407087129825277`*^9}},ExpressionUUID->"e82e1cdd-dd00-49f7-be72-\
5d5b1d8b65ea"],

Cell[CellGroupData[{

Cell["Equations", "Subsection",
 CellChangeTimes->{{3.8407083831796083`*^9, 
  3.840708384698256*^9}},ExpressionUUID->"e8965285-995e-49da-884e-\
12eda3e6d87a"],

Cell[BoxData[{
 RowBox[{
  RowBox[{"a", "=", 
   RowBox[{
    SuperscriptBox[
     RowBox[{"(", 
      RowBox[{"1", "-", "m"}], ")"}], "2"], "+", 
    FractionBox[
     SuperscriptBox["m", "2"], 
     RowBox[{"K", "-", "1"}]]}]}], ";"}], "\[IndentingNewLine]", 
 RowBox[{
  RowBox[{"c", "=", 
   RowBox[{
    RowBox[{"(", 
     RowBox[{"1", "-", "a"}], ")"}], "/", 
    RowBox[{"(", 
     RowBox[{"K", "-", "1"}], ")"}]}]}], ";"}]}], "Input",
 CellChangeTimes->{{3.790443296364566*^9, 3.790443364715685*^9}, {
   3.88626112124727*^9, 3.886261150844976*^9}, 3.896262374117033*^9},
 CellLabel->"In[1]:=",ExpressionUUID->"54a4baf7-8e2f-407f-8e02-184621995290"],

Cell[BoxData[{
 RowBox[{
  RowBox[{"Q0f\[Degree]", "=", 
   RowBox[{"Simplify", "[", 
    RowBox[{"\[CapitalUpsilon]", 
     RowBox[{"(", 
      RowBox[{
       RowBox[{"Rg", " ", 
        RowBox[{"(", 
         RowBox[{"\[Beta]", "+", 
          RowBox[{
           RowBox[{"(", 
            RowBox[{"1", "-", "\[Beta]"}], ")"}], "Q0f"}]}], ")"}]}], "+", 
       RowBox[{
        RowBox[{"(", 
         RowBox[{"1", "-", "Rg"}], ")"}], "Q1mf"}]}], ")"}]}], "]"}]}], 
  ";"}], "\[IndentingNewLine]", 
 RowBox[{
  RowBox[{"Q0m\[Degree]", "=", 
   RowBox[{"Simplify", "[", 
    RowBox[{"\[CapitalUpsilon]", " ", "Q1mf"}], "]"}]}], 
  ";"}], "\[IndentingNewLine]", 
 RowBox[{
  RowBox[{"Q1f\[Degree]", "=", 
   RowBox[{"Simplify", "[", 
    RowBox[{"\[CapitalUpsilon]", 
     RowBox[{"(", 
      RowBox[{
       RowBox[{"a", 
        RowBox[{"(", "\[IndentingNewLine]", 
         RowBox[{
          RowBox[{
           SuperscriptBox["Rg", "2"], 
           RowBox[{"(", 
            RowBox[{
             RowBox[{
              FractionBox["1", "Nf"], 
              RowBox[{"(", 
               FractionBox[
                RowBox[{"1", "+", "Q0f"}], "2"], ")"}]}], "+", 
             RowBox[{
              RowBox[{"(", 
               RowBox[{"1", "-", 
                FractionBox["1", "Nf"]}], ")"}], "Q1f"}]}], ")"}]}], 
          "\[IndentingNewLine]", "+", 
          RowBox[{"2", "Rg", 
           RowBox[{"(", 
            RowBox[{"1", "-", "Rg"}], ")"}], 
           RowBox[{"(", 
            RowBox[{
             RowBox[{
              FractionBox["1", "2"], 
              RowBox[{"(", 
               RowBox[{
                RowBox[{
                 FractionBox["1", "Nf"], 
                 RowBox[{"(", 
                  FractionBox[
                   RowBox[{"1", "+", "Q0f"}], "2"], ")"}]}], "+", 
                RowBox[{
                 RowBox[{"(", 
                  RowBox[{"1", "-", 
                   FractionBox["1", "Nf"]}], ")"}], "Q1f"}]}], ")"}]}], "+", 
             RowBox[{
              FractionBox["1", "2"], "Q1mf"}]}], ")"}]}], 
          "\[IndentingNewLine]", "+", 
          RowBox[{
           SuperscriptBox[
            RowBox[{"(", 
             RowBox[{"1", "-", "Rg"}], ")"}], "2"], 
           RowBox[{"(", 
            RowBox[{
             RowBox[{
              FractionBox["1", "4"], 
              RowBox[{"(", 
               RowBox[{
                RowBox[{
                 FractionBox["1", "Nf"], 
                 RowBox[{"(", 
                  FractionBox[
                   RowBox[{"1", "+", "Q0f"}], "2"], ")"}]}], "+", 
                RowBox[{
                 RowBox[{"(", 
                  RowBox[{"1", "-", 
                   FractionBox["1", "Nf"]}], ")"}], "Q1f"}]}], ")"}]}], "+", 
             RowBox[{
              FractionBox["1", "4"], 
              RowBox[{"(", 
               RowBox[{
                RowBox[{
                 FractionBox["1", "Nm"], 
                 RowBox[{"(", 
                  FractionBox[
                   RowBox[{"1", "+", "Q0m"}], "2"], ")"}]}], "+", 
                RowBox[{
                 RowBox[{"(", 
                  RowBox[{"1", "-", 
                   FractionBox["1", "Nm"]}], ")"}], "Q1m"}]}], ")"}]}], "+", 
             RowBox[{
              FractionBox["1", "2"], "Q1mf"}]}], ")"}]}]}], ")"}]}], "+", 
       RowBox[{
        RowBox[{"(", 
         RowBox[{"1", "-", "a"}], ")"}], 
        RowBox[{"(", "\[IndentingNewLine]", 
         RowBox[{
          RowBox[{
           SuperscriptBox["Rg", "2"], " ", "Q2f"}], "+", 
          RowBox[{"Rg", 
           RowBox[{"(", 
            RowBox[{"1", "-", "Rg"}], ")"}], 
           RowBox[{"(", 
            RowBox[{"Q2f", "+", "Q2mf"}], ")"}]}], "+", 
          RowBox[{
           SuperscriptBox[
            RowBox[{"(", 
             RowBox[{"1", "-", "Rg"}], ")"}], "2"], 
           RowBox[{"(", 
            RowBox[{
             RowBox[{"Q2f", "/", "4"}], "+", 
             RowBox[{"Q2m", "/", "4"}], "+", 
             RowBox[{"Q2mf", "/", "2"}]}], ")"}]}]}], "\[IndentingNewLine]", 
         ")"}]}]}], "\[IndentingNewLine]", ")"}]}], "]"}]}], 
  ";"}], "\[IndentingNewLine]", 
 RowBox[{
  RowBox[{"Q1m\[Degree]", "=", 
   RowBox[{"Simplify", "[", 
    RowBox[{"\[CapitalUpsilon]", 
     RowBox[{"(", 
      RowBox[{
       RowBox[{"a", 
        RowBox[{"(", 
         RowBox[{
          RowBox[{
           FractionBox["1", "4"], 
           RowBox[{"(", 
            RowBox[{
             RowBox[{
              FractionBox["1", "Nf"], 
              RowBox[{"(", 
               FractionBox[
                RowBox[{"1", "+", "Q0f"}], "2"], ")"}]}], "+", 
             RowBox[{
              RowBox[{"(", 
               RowBox[{"1", "-", 
                FractionBox["1", "Nf"]}], ")"}], "Q1f"}]}], ")"}]}], "+", 
          RowBox[{
           FractionBox["1", "4"], 
           RowBox[{"(", 
            RowBox[{
             RowBox[{
              FractionBox["1", "Nm"], 
              RowBox[{"(", 
               FractionBox[
                RowBox[{"1", "+", "Q0m"}], "2"], ")"}]}], "+", 
             RowBox[{
              RowBox[{"(", 
               RowBox[{"1", "-", 
                FractionBox["1", "Nm"]}], ")"}], "Q1m"}]}], ")"}]}], "+", 
          RowBox[{
           FractionBox["1", "2"], "Q1mf"}]}], ")"}]}], "+", 
       RowBox[{
        RowBox[{"(", 
         RowBox[{"1", "-", "a"}], ")"}], 
        RowBox[{"(", 
         RowBox[{
          RowBox[{"Q2f", "/", "4"}], "+", 
          RowBox[{"Q2m", "/", "4"}], "+", 
          RowBox[{"Q2mf", "/", "2"}]}], ")"}]}]}], "\[IndentingNewLine]", 
      ")"}]}], "\[IndentingNewLine]", "]"}]}], ";"}], "\[IndentingNewLine]", 
 RowBox[{
  RowBox[{"Q1mf\[Degree]", "=", 
   RowBox[{"Simplify", "[", 
    RowBox[{"\[CapitalUpsilon]", 
     RowBox[{"(", 
      RowBox[{
       RowBox[{"a", 
        RowBox[{"(", "\[IndentingNewLine]", 
         RowBox[{
          RowBox[{"Rg", 
           RowBox[{"(", 
            RowBox[{
             RowBox[{
              FractionBox["1", "2"], 
              RowBox[{"(", 
               RowBox[{
                RowBox[{
                 FractionBox["1", "Nf"], 
                 RowBox[{"(", 
                  FractionBox[
                   RowBox[{"1", "+", "Q0f"}], "2"], ")"}]}], "+", 
                RowBox[{
                 RowBox[{"(", 
                  RowBox[{"1", "-", 
                   FractionBox["1", "Nf"]}], ")"}], "Q1f"}]}], ")"}]}], "+", 
             RowBox[{
              FractionBox["1", "2"], "Q1mf"}]}], ")"}]}], 
          "\[IndentingNewLine]", "+", 
          RowBox[{
           RowBox[{"(", 
            RowBox[{"1", "-", "Rg"}], ")"}], 
           RowBox[{"(", 
            RowBox[{
             RowBox[{
              FractionBox["1", "4"], 
              RowBox[{"(", 
               RowBox[{
                RowBox[{
                 FractionBox["1", "Nf"], 
                 RowBox[{"(", 
                  FractionBox[
                   RowBox[{"1", "+", "Q0f"}], "2"], ")"}]}], "+", 
                RowBox[{
                 RowBox[{"(", 
                  RowBox[{"1", "-", 
                   FractionBox["1", "Nf"]}], ")"}], "Q1f"}]}], ")"}]}], "+", 
             RowBox[{
              FractionBox["1", "4"], 
              RowBox[{"(", 
               RowBox[{
                RowBox[{
                 FractionBox["1", "Nm"], 
                 RowBox[{"(", 
                  FractionBox[
                   RowBox[{"1", "+", "Q0m"}], "2"], ")"}]}], "+", 
                RowBox[{
                 RowBox[{"(", 
                  RowBox[{"1", "-", 
                   FractionBox["1", "Nm"]}], ")"}], "Q1m"}]}], ")"}]}], "+", 
             RowBox[{
              FractionBox["1", "2"], "Q1mf"}]}], ")"}]}]}], ")"}]}], "+", 
       RowBox[{
        RowBox[{"(", 
         RowBox[{"1", "-", "a"}], ")"}], 
        RowBox[{"(", 
         RowBox[{
          RowBox[{"Rg", 
           RowBox[{"(", 
            RowBox[{
             RowBox[{"Q2f", "/", "2"}], "+", 
             RowBox[{"Q2mf", "/", "2"}]}], ")"}]}], "+", 
          RowBox[{
           RowBox[{"(", 
            RowBox[{"1", "-", "Rg"}], ")"}], 
           RowBox[{"(", 
            RowBox[{
             RowBox[{"Q2f", "/", "4"}], "+", 
             RowBox[{"Q2m", "/", "4"}], "+", 
             RowBox[{"Q2mf", "/", "2"}]}], ")"}]}]}], ")"}]}]}], 
      "\[IndentingNewLine]", ")"}]}], "]"}]}], ";"}], "\[IndentingNewLine]", 
 RowBox[{
  RowBox[{"Q2f\[Degree]", "=", 
   RowBox[{"Simplify", "[", 
    RowBox[{"\[CapitalUpsilon]", 
     RowBox[{"(", 
      RowBox[{
       RowBox[{"c", 
        RowBox[{"(", "\[IndentingNewLine]", 
         RowBox[{
          RowBox[{
           SuperscriptBox["Rg", "2"], 
           RowBox[{"(", 
            RowBox[{
             RowBox[{
              FractionBox["1", "Nf"], 
              RowBox[{"(", 
               FractionBox[
                RowBox[{"1", "+", "Q0f"}], "2"], ")"}]}], "+", 
             RowBox[{
              RowBox[{"(", 
               RowBox[{"1", "-", 
                FractionBox["1", "Nf"]}], ")"}], "Q1f"}]}], ")"}]}], 
          "\[IndentingNewLine]", "+", 
          RowBox[{"2", "Rg", 
           RowBox[{"(", 
            RowBox[{"1", "-", "Rg"}], ")"}], 
           RowBox[{"(", 
            RowBox[{
             RowBox[{
              FractionBox["1", "2"], 
              RowBox[{"(", 
               RowBox[{
                RowBox[{
                 FractionBox["1", "Nf"], 
                 RowBox[{"(", 
                  FractionBox[
                   RowBox[{"1", "+", "Q0f"}], "2"], ")"}]}], "+", 
                RowBox[{
                 RowBox[{"(", 
                  RowBox[{"1", "-", 
                   FractionBox["1", "Nf"]}], ")"}], "Q1f"}]}], ")"}]}], "+", 
             RowBox[{
              FractionBox["1", "2"], "Q1mf"}]}], ")"}]}], 
          "\[IndentingNewLine]", "+", 
          RowBox[{
           SuperscriptBox[
            RowBox[{"(", 
             RowBox[{"1", "-", "Rg"}], ")"}], "2"], 
           RowBox[{"(", 
            RowBox[{
             RowBox[{
              FractionBox["1", "4"], 
              RowBox[{"(", 
               RowBox[{
                RowBox[{
                 FractionBox["1", "Nf"], 
                 RowBox[{"(", 
                  FractionBox[
                   RowBox[{"1", "+", "Q0f"}], "2"], ")"}]}], "+", 
                RowBox[{
                 RowBox[{"(", 
                  RowBox[{"1", "-", 
                   FractionBox["1", "Nf"]}], ")"}], "Q1f"}]}], ")"}]}], "+", 
             RowBox[{
              FractionBox["1", "4"], 
              RowBox[{"(", 
               RowBox[{
                RowBox[{
                 FractionBox["1", "Nm"], 
                 RowBox[{"(", 
                  FractionBox[
                   RowBox[{"1", "+", "Q0m"}], "2"], ")"}]}], "+", 
                RowBox[{
                 RowBox[{"(", 
                  RowBox[{"1", "-", 
                   FractionBox["1", "Nm"]}], ")"}], "Q1m"}]}], ")"}]}], "+", 
             RowBox[{
              FractionBox["1", "2"], "Q1mf"}]}], ")"}]}]}], ")"}]}], "+", 
       RowBox[{
        RowBox[{"(", 
         RowBox[{"1", "-", "c"}], ")"}], 
        RowBox[{"(", "\[IndentingNewLine]", 
         RowBox[{
          RowBox[{
           SuperscriptBox["Rg", "2"], " ", "Q2f"}], "+", 
          RowBox[{"Rg", 
           RowBox[{"(", 
            RowBox[{"1", "-", "Rg"}], ")"}], 
           RowBox[{"(", 
            RowBox[{"Q2f", "+", "Q2mf"}], ")"}]}], "+", 
          RowBox[{
           SuperscriptBox[
            RowBox[{"(", 
             RowBox[{"1", "-", "Rg"}], ")"}], "2"], 
           RowBox[{"(", 
            RowBox[{
             RowBox[{"Q2f", "/", "4"}], "+", 
             RowBox[{"Q2m", "/", "4"}], "+", 
             RowBox[{"Q2mf", "/", "2"}]}], ")"}]}]}], "\[IndentingNewLine]", 
         ")"}]}]}], "\[IndentingNewLine]", ")"}]}], "]"}]}], 
  ";"}], "\[IndentingNewLine]", 
 RowBox[{
  RowBox[{"Q2m\[Degree]", "=", 
   RowBox[{"Simplify", "[", 
    RowBox[{"\[CapitalUpsilon]", 
     RowBox[{"(", "\[IndentingNewLine]", 
      RowBox[{
       RowBox[{"c", 
        RowBox[{"(", 
         RowBox[{
          RowBox[{
           FractionBox["1", "4"], 
           RowBox[{"(", 
            RowBox[{
             RowBox[{
              FractionBox["1", "Nf"], 
              RowBox[{"(", 
               FractionBox[
                RowBox[{"1", "+", "Q0f"}], "2"], ")"}]}], "+", 
             RowBox[{
              RowBox[{"(", 
               RowBox[{"1", "-", 
                FractionBox["1", "Nf"]}], ")"}], "Q1f"}]}], ")"}]}], "+", 
          RowBox[{
           FractionBox["1", "4"], 
           RowBox[{"(", 
            RowBox[{
             RowBox[{
              FractionBox["1", "Nm"], 
              RowBox[{"(", 
               FractionBox[
                RowBox[{"1", "+", "Q0m"}], "2"], ")"}]}], "+", 
             RowBox[{
              RowBox[{"(", 
               RowBox[{"1", "-", 
                FractionBox["1", "Nm"]}], ")"}], "Q1m"}]}], ")"}]}], "+", 
          RowBox[{
           FractionBox["1", "2"], "Q1mf"}]}], ")"}]}], "\[IndentingNewLine]", 
       "+", 
       RowBox[{
        RowBox[{"(", 
         RowBox[{"1", "-", "c"}], ")"}], 
        RowBox[{"(", 
         RowBox[{
          RowBox[{"Q2f", "/", "4"}], "+", 
          RowBox[{"Q2m", "/", "4"}], "+", 
          RowBox[{"Q2mf", "/", "2"}]}], ")"}]}]}], "\[IndentingNewLine]", 
      ")"}]}], "]"}]}], ";"}], "\[IndentingNewLine]", 
 RowBox[{
  RowBox[{"Q2mf\[Degree]", "=", 
   RowBox[{"Simplify", "[", 
    RowBox[{"\[CapitalUpsilon]", 
     RowBox[{"(", "\[IndentingNewLine]", 
      RowBox[{
       RowBox[{"c", 
        RowBox[{"(", "\[IndentingNewLine]", 
         RowBox[{
          RowBox[{"Rg", 
           RowBox[{"(", 
            RowBox[{
             RowBox[{
              FractionBox["1", "2"], 
              RowBox[{"(", 
               RowBox[{
                RowBox[{
                 FractionBox["1", "Nf"], 
                 RowBox[{"(", 
                  FractionBox[
                   RowBox[{"1", "+", "Q0f"}], "2"], ")"}]}], "+", 
                RowBox[{
                 RowBox[{"(", 
                  RowBox[{"1", "-", 
                   FractionBox["1", "Nf"]}], ")"}], "Q1f"}]}], ")"}]}], "+", 
             RowBox[{
              FractionBox["1", "2"], "Q1mf"}]}], ")"}]}], 
          "\[IndentingNewLine]", "+", 
          RowBox[{
           RowBox[{"(", 
            RowBox[{"1", "-", "Rg"}], ")"}], 
           RowBox[{"(", 
            RowBox[{
             RowBox[{
              FractionBox["1", "4"], 
              RowBox[{"(", 
               RowBox[{
                RowBox[{
                 FractionBox["1", "Nf"], 
                 RowBox[{"(", 
                  FractionBox[
                   RowBox[{"1", "+", "Q0f"}], "2"], ")"}]}], "+", 
                RowBox[{
                 RowBox[{"(", 
                  RowBox[{"1", "-", 
                   FractionBox["1", "Nf"]}], ")"}], "Q1f"}]}], ")"}]}], "+", 
             RowBox[{
              FractionBox["1", "4"], 
              RowBox[{"(", 
               RowBox[{
                RowBox[{
                 FractionBox["1", "Nm"], 
                 RowBox[{"(", 
                  FractionBox[
                   RowBox[{"1", "+", "Q0m"}], "2"], ")"}]}], "+", 
                RowBox[{
                 RowBox[{"(", 
                  RowBox[{"1", "-", 
                   FractionBox["1", "Nm"]}], ")"}], "Q1m"}]}], ")"}]}], "+", 
             RowBox[{
              FractionBox["1", "2"], "Q1mf"}]}], ")"}]}]}], ")"}]}], 
       "\[IndentingNewLine]", "+", 
       RowBox[{
        RowBox[{"(", 
         RowBox[{"1", "-", "c"}], ")"}], 
        RowBox[{"(", 
         RowBox[{
          RowBox[{"Rg", 
           RowBox[{"(", 
            RowBox[{
             RowBox[{"Q2f", "/", "2"}], "+", 
             RowBox[{"Q2mf", "/", "2"}]}], ")"}]}], "+", 
          RowBox[{
           RowBox[{"(", 
            RowBox[{"1", "-", "Rg"}], ")"}], 
           RowBox[{"(", 
            RowBox[{
             RowBox[{"Q2f", "/", "4"}], "+", 
             RowBox[{"Q2m", "/", "4"}], "+", 
             RowBox[{"Q2mf", "/", "2"}]}], ")"}]}]}], ")"}]}]}], 
      "\[IndentingNewLine]", ")"}]}], "]"}]}], ";"}]}], "Input",
 CellChangeTimes->{{3.7904240483921967`*^9, 3.790424054302958*^9}, {
   3.7904243146591597`*^9, 3.7904243290250196`*^9}, {3.790424555092939*^9, 
   3.790424643698758*^9}, {3.790424675909731*^9, 3.790424691927412*^9}, {
   3.790424727917376*^9, 3.790424735036529*^9}, {3.790424878305085*^9, 
   3.790424930223822*^9}, {3.7904254328146343`*^9, 3.7904254330819798`*^9}, {
   3.7904258091718397`*^9, 3.790425814242648*^9}, {3.79042585443941*^9, 
   3.790425975309349*^9}, {3.790426013862938*^9, 3.7904260177778387`*^9}, {
   3.790426064219832*^9, 3.7904260681776342`*^9}, 3.790426106202712*^9, {
   3.7904262790946293`*^9, 3.790426308319552*^9}, 3.7904263747739553`*^9, {
   3.7904264328025084`*^9, 3.79042650655192*^9}, {3.790426764684371*^9, 
   3.790426792896326*^9}, {3.7904268383605757`*^9, 3.790426840890387*^9}, {
   3.7904268880859213`*^9, 3.7904269837863626`*^9}, {3.790427273484213*^9, 
   3.790427398416315*^9}, {3.790427512921118*^9, 3.790427617658613*^9}, {
   3.790427657283988*^9, 3.790427671909135*^9}, {3.79043257008219*^9, 
   3.790432610313492*^9}, {3.790432679221951*^9, 3.790432684854261*^9}, 
   3.790432812347845*^9, 3.7904330209286613`*^9, {3.790433528023143*^9, 
   3.790433561353283*^9}, {3.7904337119448*^9, 3.790433712496026*^9}, 
   3.790434025996311*^9, 3.790434064403954*^9, {3.790444149265092*^9, 
   3.7904441588308887`*^9}, 3.790444191506083*^9, {3.79044433296504*^9, 
   3.79044435119946*^9}, {3.790444500241967*^9, 3.790444530085122*^9}, {
   3.790444581733926*^9, 3.790444908987793*^9}, 3.790444949721644*^9, {
   3.790445027290258*^9, 3.790445097297537*^9}, {3.7904451447613163`*^9, 
   3.790445183157411*^9}, {3.7904452623482*^9, 3.790445292456251*^9}, {
   3.7904453751489983`*^9, 3.790445442208378*^9}, {3.790445475451212*^9, 
   3.7904454828872633`*^9}, {3.7904455334459867`*^9, 
   3.7904455975919437`*^9}, {3.790445642549691*^9, 3.790445924549921*^9}, {
   3.790445970044861*^9, 3.790446036633567*^9}, {3.79044614472578*^9, 
   3.7904462206157217`*^9}, {3.790446270397883*^9, 3.790446335964903*^9}, {
   3.790446415232725*^9, 3.790446420741519*^9}, {3.790446502841649*^9, 
   3.790446555028014*^9}, {3.790446867091539*^9, 3.790446908739043*^9}, {
   3.790448625221972*^9, 3.790448642570891*^9}, {3.790449444005796*^9, 
   3.7904494649299793`*^9}, {3.7904838140398273`*^9, 3.790483859432695*^9}, {
   3.790483956835383*^9, 3.790483959095941*^9}, {3.790483993464754*^9, 
   3.790483995658832*^9}, {3.790484027619453*^9, 3.790484062044734*^9}, {
   3.790484231841728*^9, 3.790484236846664*^9}, {3.7904879440354548`*^9, 
   3.790487955115539*^9}, 3.790496960982086*^9, 3.79049699739889*^9, 
   3.839597992614727*^9, {3.839598112437086*^9, 3.839598217545014*^9}, {
   3.839598248281186*^9, 3.839598264322352*^9}, {3.839598300357368*^9, 
   3.8395983255263777`*^9}, 3.839598373429841*^9, {3.839598415502366*^9, 
   3.8395984535754633`*^9}, {3.839598488251006*^9, 3.839598534412643*^9}, {
   3.839598669781952*^9, 3.839598670818956*^9}, {3.8395994837792187`*^9, 
   3.839599495707703*^9}, {3.839599818288653*^9, 3.839599842500312*^9}, {
   3.839599909621937*^9, 3.839599917851869*^9}, {3.839600327545711*^9, 
   3.839600360256405*^9}, {3.83960055383494*^9, 3.8396006087470617`*^9}, {
   3.8396007293689823`*^9, 3.839600735015369*^9}, {3.839600794421832*^9, 
   3.839600822188574*^9}, {3.839600958572472*^9, 3.83960100932275*^9}, {
   3.8396010393887043`*^9, 3.8396010768752527`*^9}, {3.8396011388532553`*^9, 
   3.839601240863454*^9}, {3.839601291918675*^9, 3.8396012987505007`*^9}, {
   3.8396013460303383`*^9, 3.83960137590411*^9}, 3.839601468185503*^9, 
   3.839601815744554*^9, {3.839602218012779*^9, 3.839602263497972*^9}, {
   3.839602404180781*^9, 3.8396025195588913`*^9}, 3.839602579833818*^9, {
   3.8396026123828897`*^9, 3.839602632159369*^9}, {3.83960270119405*^9, 
   3.839602808855611*^9}, {3.839602940505691*^9, 3.839602991251133*^9}, {
   3.839603023562812*^9, 3.839603024989485*^9}, {3.839603089014533*^9, 
   3.8396032039677343`*^9}, {3.8396032622080603`*^9, 3.839603340146391*^9}, {
   3.839603402437648*^9, 3.83960340294361*^9}, {3.839603439755413*^9, 
   3.8396034553461933`*^9}, {3.839603504328958*^9, 3.839603504609754*^9}, {
   3.839604112229639*^9, 3.8396041127805223`*^9}, {3.839604266421568*^9, 
   3.839604315077796*^9}, {3.8396043938183928`*^9, 3.839604394221871*^9}, {
   3.839604440818981*^9, 3.8396044501565247`*^9}, {3.839604568632161*^9, 
   3.839604581961526*^9}, {3.83960473988822*^9, 3.839604812328071*^9}, {
   3.839605138801585*^9, 3.839605183149137*^9}, {3.839605228937017*^9, 
   3.839605302522613*^9}, 3.839606660503743*^9, {3.839608199517807*^9, 
   3.839608245240652*^9}, {3.839609568762865*^9, 3.8396095740491056`*^9}, 
   3.8396096617334137`*^9, {3.8400721817468567`*^9, 3.840072189666774*^9}, {
   3.84007231297649*^9, 3.8400723433218603`*^9}, {3.840072388312999*^9, 
   3.840072429666053*^9}, {3.8400798346015263`*^9, 3.8400798442850657`*^9}, {
   3.8400799679803057`*^9, 3.8400799714551477`*^9}, {3.840081052301187*^9, 
   3.840081076994573*^9}, {3.8401010227111588`*^9, 3.8401010483114147`*^9}, {
   3.840101089351342*^9, 3.8401011611896887`*^9}, {3.84010160176294*^9, 
   3.84010163763739*^9}, {3.840101677577303*^9, 3.840101733216433*^9}, {
   3.8405528994816732`*^9, 3.840553068630438*^9}, {3.84055371907635*^9, 
   3.8405537195490313`*^9}, {3.840553821358124*^9, 3.840553852189148*^9}, {
   3.840553996987822*^9, 3.840554011412003*^9}, {3.840554079818184*^9, 
   3.840554081152589*^9}, {3.840554121396902*^9, 3.840554122714033*^9}, {
   3.8405541857420883`*^9, 3.840554221934885*^9}, {3.840624133945129*^9, 
   3.840624179037527*^9}, 3.840629908521913*^9, {3.840630048041862*^9, 
   3.840630059827737*^9}, {3.8406305734507647`*^9, 3.8406305790006533`*^9}, {
   3.8406306677577667`*^9, 3.840630725254663*^9}, 3.8407618760926523`*^9, {
   3.84106781491113*^9, 3.841067822531156*^9}, 3.84107338254517*^9, {
   3.8862611580354652`*^9, 3.886261351115446*^9}, 3.886261533035446*^9, {
   3.886566588787426*^9, 3.886566615973487*^9}, {3.896262379047768*^9, 
   3.896262390813025*^9}},
 CellLabel->"In[3]:=",ExpressionUUID->"5dda4726-4b48-4bab-900b-f3fa458841ab"],

Cell[BoxData[
 RowBox[{
  RowBox[{"(*", 
   RowBox[{"This", " ", "evaluation", " ", "can", " ", "take", " ", "time"}], 
   "*)"}], "\[IndentingNewLine]", 
  RowBox[{
   RowBox[{"sol", "=", 
    RowBox[{"Flatten", "[", 
     RowBox[{
      RowBox[{"{", 
       RowBox[{
       "Q0f", ",", "Q0m", ",", "Q1f", ",", "Q1m", ",", "Q1mf", ",", "Q2f", 
        ",", "Q2m", ",", "Q2mf"}], "}"}], "/.", 
      RowBox[{"Solve", "[", 
       RowBox[{
        RowBox[{"{", 
         RowBox[{
          RowBox[{"Q0f\[Degree]", "\[Equal]", "Q0f"}], ",", 
          RowBox[{"Q0m\[Degree]", "\[Equal]", "Q0m"}], ",", 
          RowBox[{"Q1f\[Degree]", "\[Equal]", "Q1f"}], ",", 
          RowBox[{"Q1m\[Degree]", "\[Equal]", "Q1m"}], ",", 
          RowBox[{"Q1mf\[Degree]", "\[Equal]", "Q1mf"}], ",", 
          RowBox[{"Q2f\[Degree]", "\[Equal]", "Q2f"}], ",", 
          RowBox[{"Q2m\[Degree]", "\[Equal]", "Q2m"}], ",", 
          RowBox[{"Q2mf\[Degree]", "==", "Q2mf"}]}], "}"}], ",", 
        RowBox[{"{", 
         RowBox[{
         "Q0f", ",", "Q0m", ",", "Q1f", ",", "Q1m", ",", "Q1mf", ",", "Q2f", 
          ",", "Q2m", ",", "Q2mf"}], "}"}]}], "]"}]}], "]"}]}], 
   ";"}]}]], "Input",
 CellChangeTimes->{{3.790446577420437*^9, 3.790446707475255*^9}, {
   3.7904467452652483`*^9, 3.790446745579109*^9}, {3.790447644269126*^9, 
   3.790447650748087*^9}, {3.7904879850954523`*^9, 3.790488099068397*^9}, {
   3.83959853767561*^9, 3.839598555171032*^9}, {3.839598598821319*^9, 
   3.839598606068306*^9}, {3.839604462544895*^9, 3.839604493029525*^9}, {
   3.839604837057097*^9, 3.839604863841007*^9}, {3.839605369639441*^9, 
   3.839605369898222*^9}, {3.839605798759192*^9, 3.839605800874049*^9}, 
   3.839606430496509*^9, 3.840072367177207*^9, {3.84010175274909*^9, 
   3.840101802090061*^9}, 3.840118588044118*^9, {3.840554249408555*^9, 
   3.840554330872925*^9}, 3.8405543734417143`*^9, {3.8405544454084272`*^9, 
   3.840554450958424*^9}, {3.8411146110858994`*^9, 3.8411146197332573`*^9}, {
   3.8862613670338297`*^9, 3.88626137365863*^9}, {3.896254270963789*^9, 
   3.896254278715806*^9}},
 CellLabel->"In[11]:=",ExpressionUUID->"e0812d1b-5d81-4188-bd2d-69ef8457e178"]
}, Open  ]],

Cell[CellGroupData[{

Cell["Exact results", "Subsection",
 CellChangeTimes->{{3.840708396714573*^9, 
  3.840708399266738*^9}},ExpressionUUID->"df2f2d8b-b036-4332-8fc5-\
68959fa181e1"],

Cell[BoxData[{
 RowBox[{
  RowBox[{
   RowBox[{"FISf", "[", 
    RowBox[{
    "Np_", ",", "K_", ",", "m_", ",", "\[Sigma]_", ",", "\[Beta]_", ",", 
     "\[Phi]_", ",", "u_"}], "]"}], "=", 
   RowBox[{
    RowBox[{
     FractionBox[
      RowBox[{
       RowBox[{"sol", "[", 
        RowBox[{"[", "1", "]"}], "]"}], "-", 
       RowBox[{"sol", "[", 
        RowBox[{"[", "6", "]"}], "]"}]}], 
      RowBox[{"1", "-", 
       RowBox[{"sol", "[", 
        RowBox[{"[", "6", "]"}], "]"}]}]], "/.", 
     RowBox[{"{", 
      RowBox[{
       RowBox[{"Nm", "\[Rule]", 
        RowBox[{"xm", " ", "Np"}]}], ",", " ", 
       RowBox[{"Nf", "\[Rule]", 
        RowBox[{
         RowBox[{"(", 
          RowBox[{"1", "-", "xm"}], ")"}], "Np"}]}], ",", 
       RowBox[{"Rg", "\[Rule]", 
        FractionBox["xg", 
         RowBox[{"xf", "+", "xg"}]]}]}], "}"}]}], "/.", 
    RowBox[{"{", 
     RowBox[{
      RowBox[{"xm", "\[Rule]", " ", 
       RowBox[{
        RowBox[{"(", 
         RowBox[{"1", "-", "\[Phi]"}], ")"}], " ", 
        RowBox[{"(", 
         RowBox[{"1", "-", "\[Sigma]"}], ")"}]}]}], ",", 
      RowBox[{"xf", "\[Rule]", " ", 
       RowBox[{"\[Phi]", " ", 
        RowBox[{"(", 
         RowBox[{"1", "-", "\[Sigma]"}], ")"}]}]}], ",", 
      RowBox[{"xg", "\[Rule]", "\[Sigma]"}], ",", 
      RowBox[{"\[CapitalUpsilon]", "\[Rule]", 
       SuperscriptBox[
        RowBox[{"(", 
         RowBox[{"1", "-", "u"}], ")"}], "2"]}]}], "}"}]}]}], 
  ";"}], "\[IndentingNewLine]", 
 RowBox[{
  RowBox[{
   RowBox[{"FISm", "[", 
    RowBox[{
    "Np_", ",", "K_", ",", "m_", ",", "\[Sigma]_", ",", "\[Beta]_", ",", 
     "\[Phi]_", ",", "u_"}], "]"}], "=", 
   RowBox[{
    RowBox[{
     FractionBox[
      RowBox[{
       RowBox[{"sol", "[", 
        RowBox[{"[", "2", "]"}], "]"}], "-", 
       RowBox[{"sol", "[", 
        RowBox[{"[", "2", "]"}], "]"}]}], 
      RowBox[{"1", "-", 
       RowBox[{"sol", "[", 
        RowBox[{"[", "7", "]"}], "]"}]}]], "/.", 
     RowBox[{"{", 
      RowBox[{
       RowBox[{"Nm", "\[Rule]", 
        RowBox[{"xm", " ", "Np"}]}], ",", " ", 
       RowBox[{"Nf", "\[Rule]", 
        RowBox[{
         RowBox[{"(", 
          RowBox[{"1", "-", "xm"}], ")"}], "Np"}]}], ",", 
       RowBox[{"Rg", "\[Rule]", 
        FractionBox["xg", 
         RowBox[{"xf", "+", "xg"}]]}]}], "}"}]}], "/.", 
    RowBox[{"{", 
     RowBox[{
      RowBox[{"xm", "\[Rule]", " ", 
       RowBox[{
        RowBox[{"(", 
         RowBox[{"1", "-", "\[Phi]"}], ")"}], " ", 
        RowBox[{"(", 
         RowBox[{"1", "-", "\[Sigma]"}], ")"}]}]}], ",", 
      RowBox[{"xf", "\[Rule]", " ", 
       RowBox[{"\[Phi]", " ", 
        RowBox[{"(", 
         RowBox[{"1", "-", "\[Sigma]"}], ")"}]}]}], ",", 
      RowBox[{"xg", "\[Rule]", "\[Sigma]"}], ",", 
      RowBox[{"\[CapitalUpsilon]", "\[Rule]", 
       SuperscriptBox[
        RowBox[{"(", 
         RowBox[{"1", "-", "u"}], ")"}], "2"]}]}], "}"}]}]}], 
  ";"}], "\[IndentingNewLine]", 
 RowBox[{
  RowBox[{
   RowBox[{"FIS", "[", 
    RowBox[{
    "Np_", ",", "K_", ",", "m_", ",", "\[Sigma]_", ",", "\[Beta]_", ",", 
     "\[Phi]_", ",", "u_"}], "]"}], "=", 
   RowBox[{
    RowBox[{
     RowBox[{
      RowBox[{
       RowBox[{"(", 
        RowBox[{"1", "-", "xm"}], ")"}], 
       FractionBox[
        RowBox[{
         RowBox[{"sol", "[", 
          RowBox[{"[", "1", "]"}], "]"}], "-", 
         RowBox[{
          RowBox[{"(", 
           RowBox[{"1", "-", "xm"}], ")"}], 
          RowBox[{"sol", "[", 
           RowBox[{"[", "6", "]"}], "]"}]}], "-", 
         RowBox[{"xm", " ", 
          RowBox[{"sol", "[", 
           RowBox[{"[", "7", "]"}], "]"}]}]}], 
        RowBox[{"1", "-", 
         RowBox[{
          RowBox[{"(", 
           RowBox[{"1", "-", "xm"}], ")"}], 
          RowBox[{"sol", "[", 
           RowBox[{"[", "6", "]"}], "]"}]}], "-", 
         RowBox[{"xm", " ", 
          RowBox[{"sol", "[", 
           RowBox[{"[", "7", "]"}], "]"}]}]}]]}], "+", 
      RowBox[{"xm", 
       FractionBox[
        RowBox[{
         RowBox[{"sol", "[", 
          RowBox[{"[", "2", "]"}], "]"}], "-", 
         RowBox[{
          RowBox[{"(", 
           RowBox[{"1", "-", "xm"}], ")"}], 
          RowBox[{"sol", "[", 
           RowBox[{"[", "6", "]"}], "]"}]}], "-", 
         RowBox[{"xm", " ", 
          RowBox[{"sol", "[", 
           RowBox[{"[", "7", "]"}], "]"}]}]}], 
        RowBox[{"1", "-", 
         RowBox[{
          RowBox[{"(", 
           RowBox[{"1", "-", "xm"}], ")"}], 
          RowBox[{"sol", "[", 
           RowBox[{"[", "6", "]"}], "]"}]}], "-", 
         RowBox[{"xm", " ", 
          RowBox[{"sol", "[", 
           RowBox[{"[", "7", "]"}], "]"}]}]}]]}]}], "/.", 
     RowBox[{"{", 
      RowBox[{
       RowBox[{"Nm", "\[Rule]", 
        RowBox[{"xm", " ", "Np"}]}], ",", " ", 
       RowBox[{"Nf", "\[Rule]", 
        RowBox[{
         RowBox[{"(", 
          RowBox[{"1", "-", "xm"}], ")"}], "Np"}]}], ",", 
       RowBox[{"Rg", "\[Rule]", 
        FractionBox["xg", 
         RowBox[{"xf", "+", "xg"}]]}]}], "}"}]}], "/.", 
    RowBox[{"{", 
     RowBox[{
      RowBox[{"xm", "\[Rule]", " ", 
       RowBox[{
        RowBox[{"(", 
         RowBox[{"1", "-", "\[Phi]"}], ")"}], " ", 
        RowBox[{"(", 
         RowBox[{"1", "-", "\[Sigma]"}], ")"}]}]}], ",", 
      RowBox[{"xf", "\[Rule]", " ", 
       RowBox[{"\[Phi]", " ", 
        RowBox[{"(", 
         RowBox[{"1", "-", "\[Sigma]"}], ")"}]}]}], ",", 
      RowBox[{"xg", "\[Rule]", "\[Sigma]"}], ",", 
      RowBox[{"\[CapitalUpsilon]", "\[Rule]", 
       SuperscriptBox[
        RowBox[{"(", 
         RowBox[{"1", "-", "u"}], ")"}], "2"]}]}], "}"}]}]}], ";"}]}], "Input",
 CellChangeTimes->{{3.886261453903158*^9, 3.886261463286394*^9}, 
   3.8862617538559437`*^9, {3.88626182052176*^9, 3.886261821174643*^9}, {
   3.886265352131694*^9, 3.88626537045735*^9}, 3.886266215244487*^9, 
   3.8865666173921623`*^9, {3.886585737603856*^9, 3.886585773256669*^9}, {
   3.886585838034905*^9, 3.886585840430274*^9}, {3.886585879365163*^9, 
   3.886585933781719*^9}, {3.886587291146027*^9, 3.886587316084964*^9}, {
   3.886587410248933*^9, 3.886587426599128*^9}},
 CellLabel->"In[12]:=",ExpressionUUID->"ebd298d4-56c7-4588-899c-b9911d9e282a"],

Cell[BoxData[
 RowBox[{
  RowBox[{"tab1", "=", 
   RowBox[{"Table", "[", 
    RowBox[{
     RowBox[{"{", 
      RowBox[{
       SuperscriptBox["10", 
        RowBox[{
         RowBox[{"-", "10"}], "+", 
         RowBox[{"i", "/", "2"}]}]], ",", 
       RowBox[{"FIS", "[", 
        RowBox[{"20", ",", "1000", ",", "0.001", ",", "0.9", ",", 
         SuperscriptBox["10", 
          RowBox[{
           RowBox[{"-", "10"}], "+", 
           RowBox[{"i", "/", "2"}]}]], ",", 
         SuperscriptBox["10", 
          RowBox[{"-", "10"}]], ",", 
         SuperscriptBox["10", 
          RowBox[{"-", "5"}]]}], "]"}]}], "}"}], ",", 
     RowBox[{"{", 
      RowBox[{"i", ",", "0", ",", "20"}], "}"}]}], "]"}]}], ";"}]], "Input",
 CellChangeTimes->{{3.886587757832699*^9, 3.886587798681476*^9}, 
   3.886587877902133*^9, 3.8865879277973347`*^9},
 CellLabel->"In[15]:=",ExpressionUUID->"69d4f36f-24db-44c2-ae94-2dce537cf1fe"],

Cell[BoxData[
 RowBox[{
  RowBox[{"tab2", "=", 
   RowBox[{"Table", "[", 
    RowBox[{
     RowBox[{"{", 
      RowBox[{
       SuperscriptBox["10", 
        RowBox[{
         RowBox[{"-", "10"}], "+", 
         RowBox[{"i", "/", "2"}]}]], ",", 
       RowBox[{"FIS", "[", 
        RowBox[{"20", ",", "1000", ",", "0.1", ",", "0.9", ",", 
         SuperscriptBox["10", 
          RowBox[{
           RowBox[{"-", "10"}], "+", 
           RowBox[{"i", "/", "2"}]}]], ",", 
         SuperscriptBox["10", 
          RowBox[{"-", "3"}]], ",", 
         SuperscriptBox["10", 
          RowBox[{"-", "5"}]]}], "]"}]}], "}"}], ",", 
     RowBox[{"{", 
      RowBox[{"i", ",", "0", ",", "20"}], "}"}]}], "]"}]}], ";"}]], "Input",
 CellChangeTimes->{3.886587832589724*^9},
 CellLabel->"In[16]:=",ExpressionUUID->"68c5c626-98eb-4426-9137-3bbf5d3c8097"],

Cell[BoxData[
 RowBox[{
  RowBox[{"tab3", "=", 
   RowBox[{"Table", "[", 
    RowBox[{
     RowBox[{"{", 
      RowBox[{
       SuperscriptBox["10", 
        RowBox[{
         RowBox[{"-", "10"}], "+", 
         RowBox[{"i", "/", "2"}]}]], ",", 
       RowBox[{"FIS", "[", 
        RowBox[{"20", ",", "1000", ",", "0.01", ",", "0.9", ",", 
         SuperscriptBox["10", 
          RowBox[{
           RowBox[{"-", "10"}], "+", 
           RowBox[{"i", "/", "2"}]}]], ",", 
         SuperscriptBox["10", 
          RowBox[{"-", "3"}]], ",", 
         SuperscriptBox["10", 
          RowBox[{"-", "5"}]]}], "]"}]}], "}"}], ",", 
     RowBox[{"{", 
      RowBox[{"i", ",", "0", ",", "20"}], "}"}]}], "]"}]}], ";"}]], "Input",
 CellChangeTimes->{{3.886587837561425*^9, 3.886587840338333*^9}},
 CellLabel->"In[17]:=",ExpressionUUID->"3140fc6f-fc9e-4bf3-b5d5-5f2f24a4d619"],

Cell[CellGroupData[{

Cell[BoxData[
 RowBox[{"ListLogLinearPlot", "[", 
  RowBox[{
   RowBox[{"{", 
    RowBox[{"tab1", ",", "tab2", ",", "tab3"}], "}"}], ",", 
   "\[IndentingNewLine]", 
   RowBox[{"AxesLabel", "\[Rule]", 
    RowBox[{"{", 
     RowBox[{
     "\"\<Rate of LOH, \[Beta]\>\"", ",", 
      "\"\<\!\(\*SubscriptBox[\(F\), \(IS\)]\)\>\""}], "}"}]}], ",", 
   "\[IndentingNewLine]", 
   RowBox[{"PlotLabels", "\[Rule]", 
    RowBox[{"{", 
     RowBox[{
     "\"\<m=0.001 and \[Phi] = \!\(\*SuperscriptBox[\(10\), \(-10\)]\)\>\"", 
      ",", "\"\<m=0.1 and \[Phi] = \!\(\*SuperscriptBox[\(10\), \
\(-3\)]\)\>\"", ",", 
      "\"\<m=0.01 and \[Phi] = \!\(\*SuperscriptBox[\(10\), \(-3\)]\)\>\""}], 
     "}"}]}]}], "]"}]], "Input",
 CellChangeTimes->{{3.886587324659855*^9, 3.886587365876217*^9}, 
   3.886587466707375*^9, {3.886587509371921*^9, 3.886587675352582*^9}, {
   3.886587732000019*^9, 3.886587774092676*^9}, {3.886587804665847*^9, 
   3.886587845367017*^9}, {3.8962552935408278`*^9, 3.896255327953595*^9}, {
   3.896255400878413*^9, 3.896255503734604*^9}},
 CellLabel->"In[18]:=",ExpressionUUID->"b2c19ff7-407d-4498-a169-d339126b3807"],

Cell[BoxData[
 GraphicsBox[{{}, {
    {RGBColor[0.368417, 0.506779, 0.709798], PointSize[0.011000000000000001`],
      AbsoluteThickness[1.6], PointBox[CompressedData["
1:eJxTTMoPSmViYGAQBWIQHb1qkdY8NvMDKySU7bbyFdlzhT7ne3zf9IDE+5NH
8yWL7Hf81/6svtPkgEZA9YYY6yL79FUF13MmGR/YcaFFZOGyInux0K27N2Yb
HQgIMzPc+LPY/sj/n/O/uRgeEKjNVSjWqLAvXmXXYi1ncMAncMYKxlVN9s6r
2C4yvNc90N5w3ejcrMn2C/73z+xaqH3ghnLBP5HElfb/QiSTREI0D2jENj14
YHLQHuI+9QN8xb/ufT1xBeoelQNKsr3xvVaP7UXB9isd2LWtcWVz4iuofQoH
WqVk+UpfvIWaL32g5EDrlwNW76HmiR9Q2GoyR2jNe6h+oQOJSszvp1x4D1XP
fSD4AHOY0R2YPNOBtbaTb92/D+N/2h8xbc4Rrofv7Rmg4JIt34U8IB8A4lej
Lw==
      "]]}, 
    {RGBColor[0.880722, 0.611041, 0.142051], PointSize[0.011000000000000001`],
      AbsoluteThickness[1.6], PointBox[CompressedData["
1:eJxTTMoPSmViYGAQBWIQHb1qkdY8NvMDuw2PnenYuHk/V+hzvsf3TQ/8+3H6
ST6Qv+O/9mf1nSYHatf6KykC+emrCq7nTDI+wKxrIKKxYfN+sdCtuzdmGx3w
lrnRLbJ28/4j/3/O/+ZieGBLyabFUYs37y9eZddiLWdw4JyK9qG5LZv3O69i
u8jwXveA5Ld1bLOVN+9f8L9/ZtdC7QPV+b//7/y0cf+/EMkkkRDNA8IRj1Ki
m9bsh7hP/cDR/vyEexxdUPeoHLj/dP8Eu1c77UXB9isdWN1SUOLMd9UeYp/C
AfE/9vfOhz+2h5gvfWBdS99Dbt+X9hDzxA8Udcgl2r59DdUvdMD25cNE0btv
oOq5D5gJvC7g1HkLlWc68K81UCXEFcb/tP/RVE6eGN+39gxQcFuJl/25/1t7
ADBJqv4=
      "]]}, 
    {RGBColor[0.560181, 0.691569, 0.194885], PointSize[0.011000000000000001`],
      AbsoluteThickness[1.6], PointBox[CompressedData["
1:eJxTTMoPSmViYGAQBWIQHb1qkdY8NvMDDx/8vMPz66o9V+hzvsf3TQ/M+hW+
WAjI3/Ff+7P6TpMDaf7+z1SA/PRVBddzJhkf4F2ZszQOyBcL3bp7Y7bRAZXu
SlvR31ftj/z/Of+bi+GBxKq2mrC/V+2LV9m1WMsZHNB0b7cpY7lm77yK7SLD
e90DbfNb77yRuma/4H//zK6F2geu/Ik9GJh4zf5fiGSSSIjmARkTnbQtltft
Ie5TP/Bkzz2DgLU3oe5ROXC+S7Wjdc99e1Gw/UoHlj65dPmD9FOofQoH5px+
4VcY8ApqvvQBWUPukFKvt1DzxA/Mczhznr/2HVS/0IFLXydv7H72Dqqe+8Cq
j8na1zjeQ+WZDtzV7jlzTBjG/7Tfy177jZ34e3sGKDhiW8QaIfHeHgAb0KoL

      "]]}}, {{{{}, {GraphicsGroupBox[{
         {GrayLevel[1], AbsoluteThickness[4], Opacity[
           NCache[
            Rational[2, 3], 0.6666666666666666]], CapForm["Butt"], JoinForm[
          "Round"], 
          BSplineCurveBox[{
           Offset[{0, 0}, {0.4999011509221919, 0.9962686599337138}], 
            Offset[{0, 0}, {0.4999011509221919, 0.9962686599337138}], 
            Offset[{0., 0.}, {0.739853703364844, 0.9962686599337138}], 
            Offset[{0., 0.}, {0.739853703364844, 0.9962686599337138}], 
            Offset[{0., 0.}, {0.979806255807496, 0.9962686599337138}], 
            Offset[{0, 0}, {2.4195215704634085`, 1.007077535661269}], 
            Offset[{5., 1.1102230246251565`*^-15}, {2.4195215704634085`, 
             1.007077535661269}], 
            Offset[{10., 2.220446049250313*^-15}, {2.4195215704634085`, 
             1.007077535661269}], 
            Offset[{10., 2.220446049250313*^-15}, {2.4195215704634085`, 
             1.007077535661269}]}]}, 
         {RGBColor[
          0.6666666666666666, 0.6666666666666666, 0.6666666666666666], 
          AbsoluteThickness[1.25], 
          BSplineCurveBox[{
           Offset[{0, 0}, {0.4999011509221919, 0.9962686599337138}], 
            Offset[{0, 0}, {0.4999011509221919, 0.9962686599337138}], 
            Offset[{0., 0.}, {0.739853703364844, 0.9962686599337138}], 
            Offset[{0., 0.}, {0.739853703364844, 0.9962686599337138}], 
            Offset[{0., 0.}, {0.979806255807496, 0.9962686599337138}], 
            Offset[{0, 0}, {2.4195215704634085`, 1.007077535661269}], 
            Offset[{5., 1.1102230246251565`*^-15}, {2.4195215704634085`, 
             1.007077535661269}], 
            Offset[{10., 2.220446049250313*^-15}, {2.4195215704634085`, 
             1.007077535661269}], 
            Offset[{10., 2.220446049250313*^-15}, {2.4195215704634085`, 
             1.007077535661269}]}]}, 
         {EdgeForm[None], FaceForm[{GrayLevel[1], Opacity[
           NCache[
            Rational[2, 3], 0.6666666666666666]]}], 
          PolygonBox[{
           Offset[{176., 11.500000000000039`}, {2.4195215704634085`, 
             1.007077535661269}], 
            Offset[{176., -11.499999999999961`}, {2.4195215704634085`, 
             1.007077535661269}], 
            Offset[{10., -11.499999999999996`}, {2.4195215704634085`, 
             1.007077535661269}], 
            Offset[{10., 11.500000000000004`}, {2.4195215704634085`, 
             1.007077535661269}]}]}, 
         {RGBColor[
          0.6666666666666666, 0.6666666666666666, 0.6666666666666666], 
          AbsoluteThickness[1.25], EdgeForm[None]}, {}, InsetBox[
          StyleBox[
           
           RotationBox["\<\"m=0.001 and \[Phi] = \
\\!\\(\\*SuperscriptBox[\\(10\\), \\(-10\\)]\\)\"\>",
            BoxRotation->0.],
           StripOnInput->False,
           LineOpacity->1,
           FrontFaceOpacity->1,
           BackFaceOpacity->1,
           Opacity->1,
           FontOpacity->1], 
          Offset[{93., 2.0650148258027912*^-14}, \
{2.4195215704634085, 1.007077535661269}], 
          ImageScaled[{Rational[1, 2], Rational[1, 2]}]]}], GraphicsGroupBox[{
         {GrayLevel[1], AbsoluteThickness[4], Opacity[
           NCache[
            Rational[2, 3], 0.6666666666666666]], CapForm["Butt"], JoinForm[
          "Round"], 
          BSplineCurveBox[{
           Offset[{0, 0}, {0.4999011509221919, 0.9160037172051391}], 
            Offset[{0, 0}, {0.4999011509221919, 0.9160037172051391}], 
            Offset[{0., 0.}, {0.739853703364844, 0.9160037172051391}], 
            Offset[{0., 0.}, {0.739853703364844, 0.9160037172051391}], 
            Offset[{0., 0.}, {0.979806255807496, 0.9160037172051391}], 
            Offset[{0, 0}, {2.4195215704634085`, 0.6507359087057152}], 
            Offset[{5., 1.1102230246251565`*^-15}, {2.4195215704634085`, 
             0.6507359087057152}], 
            Offset[{10., 2.220446049250313*^-15}, {2.4195215704634085`, 
             0.6507359087057152}], 
            Offset[{10., 2.220446049250313*^-15}, {2.4195215704634085`, 
             0.6507359087057152}]}]}, 
         {RGBColor[
          0.6666666666666666, 0.6666666666666666, 0.6666666666666666], 
          AbsoluteThickness[1.25], 
          BSplineCurveBox[{
           Offset[{0, 0}, {0.4999011509221919, 0.9160037172051391}], 
            Offset[{0, 0}, {0.4999011509221919, 0.9160037172051391}], 
            Offset[{0., 0.}, {0.739853703364844, 0.9160037172051391}], 
            Offset[{0., 0.}, {0.739853703364844, 0.9160037172051391}], 
            Offset[{0., 0.}, {0.979806255807496, 0.9160037172051391}], 
            Offset[{0, 0}, {2.4195215704634085`, 0.6507359087057152}], Offset[
            {5., 1.1102230246251565`*^-15}, {2.4195215704634085`, 
             0.6507359087057152}], 
            Offset[{10., 2.220446049250313*^-15}, {2.4195215704634085`, 
             0.6507359087057152}], 
            Offset[{10., 2.220446049250313*^-15}, {2.4195215704634085`, 
             0.6507359087057152}]}]}, 
         {EdgeForm[None], FaceForm[{GrayLevel[1], Opacity[
           NCache[
            Rational[2, 3], 0.6666666666666666]]}], 
          PolygonBox[{
           Offset[{155., 11.500000000000034`}, {2.4195215704634085`, 
             0.6507359087057152}], 
            Offset[{155., -11.499999999999966`}, {2.4195215704634085`, 
             0.6507359087057152}], 
            Offset[{10., -11.499999999999998`}, {2.4195215704634085`, 
             0.6507359087057152}], 
            Offset[{10., 11.500000000000002`}, {2.4195215704634085`, 
             0.6507359087057152}]}]}, 
         {RGBColor[
          0.6666666666666666, 0.6666666666666666, 0.6666666666666666], 
          AbsoluteThickness[1.25], EdgeForm[None]}, {}, InsetBox[
          StyleBox[
           
           RotationBox["\<\"m=0.1 and \[Phi] = \
\\!\\(\\*SuperscriptBox[\\(10\\), \\(-3\\)]\\)\"\>",
            BoxRotation->0.],
           StripOnInput->False,
           LineOpacity->1,
           FrontFaceOpacity->1,
           BackFaceOpacity->1,
           Opacity->1,
           FontOpacity->1], 
          Offset[{82.5, 1.8318679906315083*^-14}, \
{2.4195215704634085, 0.6507359087057152}], 
          ImageScaled[{Rational[1, 2], Rational[1, 2]}]]}], GraphicsGroupBox[{
         {GrayLevel[1], AbsoluteThickness[4], Opacity[
           NCache[
            Rational[2, 3], 0.6666666666666666]], CapForm["Butt"], JoinForm[
          "Round"], 
          BSplineCurveBox[{
           Offset[{0, 0}, {0.4999011509221919, 0.9717216593143623}], 
            Offset[{0, 0}, {0.4999011509221919, 0.9717216593143623}], 
            Offset[{0., 0.}, {0.739853703364844, 0.9717216593143623}], 
            Offset[{0., 0.}, {0.739853703364844, 0.9717216593143623}], 
            Offset[{0., 0.}, {0.979806255807496, 0.9717216593143623}], 
            Offset[{0, 0}, {2.4195215704634085`, 0.828909657675795}], 
            Offset[{5., 1.1102230246251565`*^-15}, {2.4195215704634085`, 
             0.828909657675795}], 
            Offset[{10., 2.220446049250313*^-15}, {2.4195215704634085`, 
             0.828909657675795}], 
            Offset[{10., 2.220446049250313*^-15}, {2.4195215704634085`, 
             0.828909657675795}]}]}, 
         {RGBColor[
          0.6666666666666666, 0.6666666666666666, 0.6666666666666666], 
          AbsoluteThickness[1.25], 
          BSplineCurveBox[{
           Offset[{0, 0}, {0.4999011509221919, 0.9717216593143623}], 
            Offset[{0, 0}, {0.4999011509221919, 0.9717216593143623}], 
            Offset[{0., 0.}, {0.739853703364844, 0.9717216593143623}], 
            Offset[{0., 0.}, {0.739853703364844, 0.9717216593143623}], 
            Offset[{0., 0.}, {0.979806255807496, 0.9717216593143623}], 
            Offset[{0, 0}, {2.4195215704634085`, 0.828909657675795}], 
            Offset[{5., 1.1102230246251565`*^-15}, {2.4195215704634085`, 
             0.828909657675795}], 
            Offset[{10., 2.220446049250313*^-15}, {2.4195215704634085`, 
             0.828909657675795}], 
            Offset[{10., 2.220446049250313*^-15}, {2.4195215704634085`, 
             0.828909657675795}]}]}, 
         {EdgeForm[None], FaceForm[{GrayLevel[1], Opacity[
           NCache[
            Rational[2, 3], 0.6666666666666666]]}], 
          PolygonBox[{
           Offset[{163., 11.500000000000037`}, {2.4195215704634085`, 
             0.828909657675795}], 
            Offset[{163., -11.499999999999963`}, {2.4195215704634085`, 
             0.828909657675795}], 
            Offset[{10., -11.499999999999998`}, {2.4195215704634085`, 
             0.828909657675795}], 
            Offset[{10., 11.500000000000002`}, {2.4195215704634085`, 
             0.828909657675795}]}]}, 
         {RGBColor[
          0.6666666666666666, 0.6666666666666666, 0.6666666666666666], 
          AbsoluteThickness[1.25], EdgeForm[None]}, {}, InsetBox[
          StyleBox[
           
           RotationBox["\<\"m=0.01 and \[Phi] = \\!\\(\\*SuperscriptBox[\\(10\
\\), \\(-3\\)]\\)\"\>",
            BoxRotation->0.],
           StripOnInput->False,
           LineOpacity->1,
           FrontFaceOpacity->1,
           BackFaceOpacity->1,
           Opacity->1,
           FontOpacity->1], 
          Offset[{86.5, 1.9206858326015208*^-14}, \
{2.4195215704634085, 0.828909657675795}], 
          ImageScaled[{Rational[1, 2], Rational[1, 2]}]]}]}}, {}}, {}}},
  AspectRatio->NCache[GoldenRatio^(-1), 0.6180339887498948],
  Axes->{True, True},
  AxesLabel->{
    FormBox["\"Rate of LOH, \[Beta]\"", TraditionalForm], 
    FormBox[
    "\"\\!\\(\\*SubscriptBox[\\(F\\), \\(IS\\)]\\)\"", TraditionalForm]},
  AxesOrigin->{-23.99525524426521, 0},
  DisplayFunction->Identity,
  Frame->{{False, False}, {False, False}},
  FrameLabel->{{None, None}, {None, None}},
  FrameTicks->{{Automatic, Automatic}, {
     Charting`ScaledTicks[{Log, Exp}], 
     Charting`ScaledFrameTicks[{Log, Exp}]}},
  GridLines->{None, None},
  GridLinesStyle->Directive[
    GrayLevel[0.5, 0.4]],
  ImagePadding->{{All, 208.8}, {All, All}},
  ImageSize->{624.52421875, Automatic},
  Method->{
   "OptimizePlotMarkers" -> True, "OptimizePlotMarkers" -> True, 
    "CoordinatesToolOptions" -> {"DisplayFunction" -> ({
        Exp[
         Part[#, 1]], 
        Identity[
         Part[#, 2]]}& ), "CopiedValueFunction" -> ({
        Exp[
         Part[#, 1]], 
        Identity[
         Part[#, 2]]}& )}},
  PlotRange->{{-23.99525524426521, 0.}, {-0.07692770957345989, 
   0.9962686599337138}},
  PlotRangePadding->{{
     Scaled[0.02], 
     Scaled[0.02]}, {
     Scaled[0.05], 
     Scaled[0.08090169943749476]}},
  Ticks->FrontEndValueCache[{
     Charting`ScaledTicks[{Log, Exp}], Automatic}, {{{-18.420680743952367`, 
       FormBox[
        TemplateBox[{"10", 
          RowBox[{"-", "8"}]}, "Superscript", SyntaxForm -> SuperscriptBox], 
        TraditionalForm], {0.01, 0.}}, {-11.512925464970229`, 
       FormBox[
        TemplateBox[{"10", 
          RowBox[{"-", "5"}]}, "Superscript", SyntaxForm -> SuperscriptBox], 
        TraditionalForm], {0.01, 0.}}, {-4.605170185988091, 
       FormBox[
        TagBox[
         InterpretationBox[
          StyleBox["\"0.01\"", ShowStringCharacters -> False], 0.01, 
          AutoDelete -> True], NumberForm[#, {
           DirectedInfinity[1], 2}]& ], TraditionalForm], {0.01, 
       0.}}, {-25.328436022934504`, 
       FormBox[
        TemplateBox[{0., 0.}, "Spacer2"], TraditionalForm], {0.005, 
       0.}}, {-23.025850929940457`, 
       FormBox[
        TemplateBox[{0., 0.}, "Spacer2"], TraditionalForm], {0.005, 
       0.}}, {-20.72326583694641, 
       FormBox[
        TemplateBox[{0., 0.}, "Spacer2"], TraditionalForm], {0.005, 
       0.}}, {-16.11809565095832, 
       FormBox[
        TemplateBox[{0., 0.}, "Spacer2"], TraditionalForm], {0.005, 
       0.}}, {-13.815510557964274`, 
       FormBox[
        TemplateBox[{0., 0.}, "Spacer2"], TraditionalForm], {0.005, 
       0.}}, {-9.210340371976182, 
       FormBox[
        TemplateBox[{0., 0.}, "Spacer2"], TraditionalForm], {0.005, 
       0.}}, {-6.907755278982137, 
       FormBox[
        TemplateBox[{0., 0.}, "Spacer2"], TraditionalForm], {0.005, 
       0.}}, {-2.3025850929940455`, 
       FormBox[
        TemplateBox[{0., 0.}, "Spacer2"], TraditionalForm], {0.005, 0.}}, {0., 
       FormBox[
        TemplateBox[{0., 0.}, "Spacer2"], TraditionalForm], {0.005, 0.}}, {
      2.302585092994046, 
       FormBox[
        TemplateBox[{0., 0.}, "Spacer2"], TraditionalForm], {0.005, 0.}}, {
      2.3978952727983707`, 
       FormBox[
        TemplateBox[{0., 0.}, "Spacer2"], TraditionalForm], {0.005, 0.}}, {
      2.4849066497880004`, 
       FormBox[
        TemplateBox[{0., 0.}, "Spacer2"], TraditionalForm], {0.005, 0.}}, {
      2.5649493574615367`, 
       FormBox[
        TemplateBox[{0., 0.}, "Spacer2"], TraditionalForm], {0.005, 0.}}, {
      2.6390573296152584`, 
       FormBox[
        TemplateBox[{0., 0.}, "Spacer2"], TraditionalForm], {0.005, 0.}}, {
      2.70805020110221, 
       FormBox[
        TemplateBox[{0., 0.}, "Spacer2"], TraditionalForm], {0.005, 0.}}, {
      2.772588722239781, 
       FormBox[
        TemplateBox[{0., 0.}, "Spacer2"], TraditionalForm], {0.005, 0.}}, {
      2.833213344056216, 
       FormBox[
        TemplateBox[{0., 0.}, "Spacer2"], TraditionalForm], {0.005, 0.}}, {
      2.8903717578961645`, 
       FormBox[
        TemplateBox[{0., 0.}, "Spacer2"], TraditionalForm], {0.005, 0.}}}, 
     Automatic}]]], "Output",
 CellChangeTimes->{
  3.886587376066272*^9, 3.8865875060649023`*^9, {3.886587544182004*^9, 
   3.8865876186755466`*^9}, 3.886587654532311*^9, 3.886587688761373*^9, 
   3.886587743388878*^9, 3.886587775476646*^9, {3.886587810654684*^9, 
   3.8865878166512823`*^9}, 3.886587850334793*^9, 3.886587890266212*^9, 
   3.886587938497098*^9, 3.896253834646965*^9, {3.8962553969277697`*^9, 
   3.896255407014043*^9}, 3.896255504504404*^9, 3.896335108021896*^9, 
   3.896348939350247*^9, 3.896349026954352*^9},
 CellLabel->"Out[18]=",ExpressionUUID->"609d849a-bf1b-401f-82b2-0a3f7d755795"]
}, Open  ]]
}, Closed]],

Cell[CellGroupData[{

Cell["Approximations", "Subsection",
 CellChangeTimes->{{3.840694542403872*^9, 3.840694545019753*^9}, {
   3.886664987210497*^9, 3.886664987794568*^9}, 
   3.8866662677543383`*^9},ExpressionUUID->"337f5847-939f-41d7-a591-\
e0a075486d36"],

Cell[TextData[{
 "For Fit, we take the limit for Np \[Rule] \[Infinity] and 4Np u",
 StyleBox[" ",
  FontSlant->"Italic"],
 "\[Rule] 0, 2Np \[Beta] \[Rule] \[CapitalBeta], 2 Np ",
 Cell[BoxData[
  FormBox["\[Phi]", TraditionalForm]],ExpressionUUID->
  "5f454a08-f1b2-4567-b85f-05ac0d5fde62"],
 " \[Rule] ",
 Cell[BoxData[
  FormBox["\[CapitalPhi]", TraditionalForm]],ExpressionUUID->
  "0851e603-879d-4ec5-a7ba-081773fa3aa1"],
 ", 4Np ",
 Cell[BoxData[
  FormBox[
   SubscriptBox["m", "i"], TraditionalForm]],ExpressionUUID->
  "91ca88d3-82d2-4b50-a24f-8677c069e09d"],
 " \[Rule] ",
 Cell[BoxData[
  FormBox[
   SubscriptBox["M", "i"], TraditionalForm]],ExpressionUUID->
  "5ae9207e-044f-4698-ac01-cd5492e847be"],
 "\nFor He and H0 we cannot neglect mutation so we take the limit 4Np u \
\[Rule] \[Theta]\nWe perform the simplification in several steps because \
Mathematica does not perform well in a single step."
}], "Text",
 CellChangeTimes->{{3.840694579261036*^9, 3.840694734347703*^9}, {
   3.8406948319951487`*^9, 3.840694868580285*^9}, {3.840695336492588*^9, 
   3.840695386521756*^9}, {3.840708622563245*^9, 3.8407086331219387`*^9}, {
   3.840708669484433*^9, 3.840708669947124*^9}, {3.840708781612002*^9, 
   3.840708785913138*^9}, {3.8407307831169147`*^9, 3.84073078311696*^9}, {
   3.840730827442752*^9, 3.840730827442778*^9}, {3.840731069717573*^9, 
   3.840731069717609*^9}, 3.886566626401215*^9, {3.896253906700569*^9, 
   3.896253924103981*^9}, {3.896254167643587*^9, 3.8962541678911753`*^9}, {
   3.896255617089389*^9, 
   3.896255633087347*^9}},ExpressionUUID->"45bf6906-57d3-4f09-a2a4-\
c9ec2e9e256c"],

Cell[CellGroupData[{

Cell["No sexually produced female (\[Phi] = 0) and weak LOH ( \[Beta] ~0)", \
"Subsubsection",
 CellChangeTimes->{{3.896335275752864*^9, 3.896335332289876*^9}, {
  3.896335363746628*^9, 3.896335381610017*^9}, {3.896335422278759*^9, 
  3.896335422774414*^9}},ExpressionUUID->"dcd66cdd-c994-429c-9236-\
15a943ea278a"],

Cell["Recursions for probabilities of idendity by descent", "Text",
 CellChangeTimes->{{3.896335111107336*^9, 3.896335138314846*^9}},
 FontWeight->"Bold",ExpressionUUID->"eebf9f7d-5108-4304-a391-c105b363972b"],

Cell[BoxData[{
 RowBox[{
  RowBox[{"Q0f\[Degree]\[Degree]", "=", 
   RowBox[{"Simplify", "[", 
    RowBox[{"Normal", "[", 
     RowBox[{"Series", "[", 
      RowBox[{"Q0f\[Degree]", ",", 
       RowBox[{"{", 
        RowBox[{"Rg", ",", "1", ",", "0"}], "}"}]}], "]"}], "]"}], "]"}]}], 
  ";"}], "\[IndentingNewLine]", 
 RowBox[{
  RowBox[{"Q0m\[Degree]\[Degree]", "=", 
   RowBox[{"Simplify", "[", 
    RowBox[{"Normal", "[", 
     RowBox[{"Series", "[", 
      RowBox[{"Q0m\[Degree]", ",", 
       RowBox[{"{", 
        RowBox[{"Rg", ",", "1", ",", "0"}], "}"}]}], "]"}], "]"}], "]"}]}], 
  ";"}], "\[IndentingNewLine]", 
 RowBox[{
  RowBox[{"Q1f\[Degree]\[Degree]", "=", 
   RowBox[{"Simplify", "[", 
    RowBox[{"Normal", "[", 
     RowBox[{"Series", "[", 
      RowBox[{"Q1f\[Degree]", ",", 
       RowBox[{"{", 
        RowBox[{"Rg", ",", "1", ",", "0"}], "}"}]}], "]"}], "]"}], "]"}]}], 
  ";"}], "\[IndentingNewLine]", 
 RowBox[{
  RowBox[{"Q1m\[Degree]\[Degree]", "=", 
   RowBox[{"Simplify", "[", 
    RowBox[{"Normal", "[", 
     RowBox[{"Series", "[", 
      RowBox[{"Q1f\[Degree]", ",", 
       RowBox[{"{", 
        RowBox[{"Rg", ",", "1", ",", "0"}], "}"}]}], "]"}], "]"}], "]"}]}], 
  ";"}], "\[IndentingNewLine]", 
 RowBox[{
  RowBox[{"Q1mf\[Degree]\[Degree]", "=", 
   RowBox[{"Simplify", "[", 
    RowBox[{"Normal", "[", 
     RowBox[{"Series", "[", 
      RowBox[{"Q1mf\[Degree]", ",", 
       RowBox[{"{", 
        RowBox[{"Rg", ",", "1", ",", "0"}], "}"}]}], "]"}], "]"}], "]"}]}], 
  ";"}], "\[IndentingNewLine]", 
 RowBox[{
  RowBox[{"Q2f\[Degree]\[Degree]", "=", 
   RowBox[{"Simplify", "[", 
    RowBox[{"Normal", "[", 
     RowBox[{"Series", "[", 
      RowBox[{"Q2f\[Degree]", ",", 
       RowBox[{"{", 
        RowBox[{"Rg", ",", "1", ",", "0"}], "}"}]}], "]"}], "]"}], "]"}]}], 
  ";"}], "\[IndentingNewLine]", 
 RowBox[{
  RowBox[{"Q2m\[Degree]\[Degree]", "=", 
   RowBox[{"Simplify", "[", 
    RowBox[{"Normal", "[", 
     RowBox[{"Series", "[", 
      RowBox[{"Q2f\[Degree]", ",", 
       RowBox[{"{", 
        RowBox[{"Rg", ",", "1", ",", "0"}], "}"}]}], "]"}], "]"}], "]"}]}], 
  ";"}], "\[IndentingNewLine]", 
 RowBox[{
  RowBox[{"Q2mf\[Degree]\[Degree]", "=", 
   RowBox[{"Simplify", "[", 
    RowBox[{"Normal", "[", 
     RowBox[{"Series", "[", 
      RowBox[{"Q2mf\[Degree]", ",", 
       RowBox[{"{", 
        RowBox[{"Rg", ",", "1", ",", "0"}], "}"}]}], "]"}], "]"}], "]"}]}], 
  ";"}]}], "Input",
 CellChangeTimes->{{3.7904240483921967`*^9, 3.790424054302958*^9}, {
   3.7904243146591597`*^9, 3.7904243290250196`*^9}, {3.790424555092939*^9, 
   3.790424643698758*^9}, {3.790424675909731*^9, 3.790424691927412*^9}, {
   3.790424727917376*^9, 3.790424735036529*^9}, {3.790424878305085*^9, 
   3.790424930223822*^9}, {3.7904254328146343`*^9, 3.7904254330819798`*^9}, {
   3.7904258091718397`*^9, 3.790425814242648*^9}, {3.79042585443941*^9, 
   3.790425975309349*^9}, {3.790426013862938*^9, 3.7904260177778387`*^9}, {
   3.790426064219832*^9, 3.7904260681776342`*^9}, 3.790426106202712*^9, {
   3.7904262790946293`*^9, 3.790426308319552*^9}, 3.7904263747739553`*^9, {
   3.7904264328025084`*^9, 3.79042650655192*^9}, {3.790426764684371*^9, 
   3.790426792896326*^9}, {3.7904268383605757`*^9, 3.790426840890387*^9}, {
   3.7904268880859213`*^9, 3.7904269837863626`*^9}, {3.790427273484213*^9, 
   3.790427398416315*^9}, {3.790427512921118*^9, 3.790427617658613*^9}, {
   3.790427657283988*^9, 3.790427671909135*^9}, {3.79043257008219*^9, 
   3.790432610313492*^9}, {3.790432679221951*^9, 3.790432684854261*^9}, 
   3.790432812347845*^9, 3.7904330209286613`*^9, {3.790433528023143*^9, 
   3.790433561353283*^9}, {3.7904337119448*^9, 3.790433712496026*^9}, 
   3.790434025996311*^9, 3.790434064403954*^9, {3.790444149265092*^9, 
   3.7904441588308887`*^9}, 3.790444191506083*^9, {3.79044433296504*^9, 
   3.79044435119946*^9}, {3.790444500241967*^9, 3.790444530085122*^9}, {
   3.790444581733926*^9, 3.790444908987793*^9}, 3.790444949721644*^9, {
   3.790445027290258*^9, 3.790445097297537*^9}, {3.7904451447613163`*^9, 
   3.790445183157411*^9}, {3.7904452623482*^9, 3.790445292456251*^9}, {
   3.7904453751489983`*^9, 3.790445442208378*^9}, {3.790445475451212*^9, 
   3.7904454828872633`*^9}, {3.7904455334459867`*^9, 
   3.7904455975919437`*^9}, {3.790445642549691*^9, 3.790445924549921*^9}, {
   3.790445970044861*^9, 3.790446036633567*^9}, {3.79044614472578*^9, 
   3.7904462206157217`*^9}, {3.790446270397883*^9, 3.790446335964903*^9}, {
   3.790446415232725*^9, 3.790446420741519*^9}, {3.790446502841649*^9, 
   3.790446555028014*^9}, {3.790446867091539*^9, 3.790446908739043*^9}, {
   3.790448625221972*^9, 3.790448642570891*^9}, {3.790449444005796*^9, 
   3.7904494649299793`*^9}, {3.7904838140398273`*^9, 3.790483859432695*^9}, {
   3.790483956835383*^9, 3.790483959095941*^9}, {3.790483993464754*^9, 
   3.790483995658832*^9}, {3.790484027619453*^9, 3.790484062044734*^9}, {
   3.790484231841728*^9, 3.790484236846664*^9}, {3.7904879440354548`*^9, 
   3.790487955115539*^9}, 3.790496960982086*^9, 3.79049699739889*^9, 
   3.839597992614727*^9, {3.839598112437086*^9, 3.839598217545014*^9}, {
   3.839598248281186*^9, 3.839598264322352*^9}, {3.839598300357368*^9, 
   3.8395983255263777`*^9}, 3.839598373429841*^9, {3.839598415502366*^9, 
   3.8395984535754633`*^9}, {3.839598488251006*^9, 3.839598534412643*^9}, {
   3.839598669781952*^9, 3.839598670818956*^9}, {3.8395994837792187`*^9, 
   3.839599495707703*^9}, {3.839599818288653*^9, 3.839599842500312*^9}, {
   3.839599909621937*^9, 3.839599917851869*^9}, {3.839600327545711*^9, 
   3.839600360256405*^9}, {3.83960055383494*^9, 3.8396006087470617`*^9}, {
   3.8396007293689823`*^9, 3.839600735015369*^9}, {3.839600794421832*^9, 
   3.839600822188574*^9}, {3.839600958572472*^9, 3.83960100932275*^9}, {
   3.8396010393887043`*^9, 3.8396010768752527`*^9}, {3.8396011388532553`*^9, 
   3.839601240863454*^9}, {3.839601291918675*^9, 3.8396012987505007`*^9}, {
   3.8396013460303383`*^9, 3.83960137590411*^9}, 3.839601468185503*^9, 
   3.839601815744554*^9, {3.839602218012779*^9, 3.839602263497972*^9}, {
   3.839602404180781*^9, 3.8396025195588913`*^9}, 3.839602579833818*^9, {
   3.8396026123828897`*^9, 3.839602632159369*^9}, {3.83960270119405*^9, 
   3.839602808855611*^9}, {3.839602940505691*^9, 3.839602991251133*^9}, {
   3.839603023562812*^9, 3.839603024989485*^9}, {3.839603089014533*^9, 
   3.8396032039677343`*^9}, {3.8396032622080603`*^9, 3.839603340146391*^9}, {
   3.839603402437648*^9, 3.83960340294361*^9}, {3.839603439755413*^9, 
   3.8396034553461933`*^9}, {3.839603504328958*^9, 3.839603504609754*^9}, {
   3.839604112229639*^9, 3.8396041127805223`*^9}, {3.839604266421568*^9, 
   3.839604315077796*^9}, {3.8396043938183928`*^9, 3.839604394221871*^9}, {
   3.839604440818981*^9, 3.8396044501565247`*^9}, {3.839604568632161*^9, 
   3.839604581961526*^9}, {3.83960473988822*^9, 3.839604812328071*^9}, {
   3.839605138801585*^9, 3.839605183149137*^9}, {3.839605228937017*^9, 
   3.839605302522613*^9}, 3.839606660503743*^9, {3.839608199517807*^9, 
   3.839608245240652*^9}, {3.839609568762865*^9, 3.8396095740491056`*^9}, 
   3.8396096617334137`*^9, {3.8400721817468567`*^9, 3.840072189666774*^9}, {
   3.84007231297649*^9, 3.8400723433218603`*^9}, {3.840072388312999*^9, 
   3.840072429666053*^9}, {3.8400798346015263`*^9, 3.8400798442850657`*^9}, {
   3.8400799679803057`*^9, 3.8400799714551477`*^9}, {3.840081052301187*^9, 
   3.840081076994573*^9}, {3.8401010227111588`*^9, 3.8401010483114147`*^9}, {
   3.840101089351342*^9, 3.8401011611896887`*^9}, {3.84010160176294*^9, 
   3.84010163763739*^9}, {3.840101677577303*^9, 3.840101733216433*^9}, {
   3.8405528994816732`*^9, 3.840553068630438*^9}, {3.84055371907635*^9, 
   3.8405537195490313`*^9}, {3.840553821358124*^9, 3.840553852189148*^9}, {
   3.840553996987822*^9, 3.840554011412003*^9}, {3.840554079818184*^9, 
   3.840554081152589*^9}, {3.840554121396902*^9, 3.840554122714033*^9}, {
   3.8405541857420883`*^9, 3.840554221934885*^9}, {3.840624133945129*^9, 
   3.840624179037527*^9}, 3.840629908521913*^9, {3.840630048041862*^9, 
   3.840630059827737*^9}, {3.8406305734507647`*^9, 3.8406305790006533`*^9}, {
   3.8406306677577667`*^9, 3.840630725254663*^9}, 3.8407618760926523`*^9, {
   3.84106781491113*^9, 3.841067822531156*^9}, 3.84107338254517*^9, {
   3.8862611580354652`*^9, 3.886261351115446*^9}, 3.886261533035446*^9, {
   3.886268576451414*^9, 3.8862686964182034`*^9}, {3.8862688749326973`*^9, 
   3.886268886372369*^9}},
 CellLabel->"In[19]:=",ExpressionUUID->"6c3e6035-c63b-463c-8840-2254570b4c77"],

Cell[BoxData[
 RowBox[{
  RowBox[{"sol0", "=", 
   RowBox[{"Flatten", "[", 
    RowBox[{
     RowBox[{"{", 
      RowBox[{"Q0f", ",", "Q0m", ",", "Q1f", ",", "Q1m", ",", 
       RowBox[{"Q", "\[IndentingNewLine]", "1", "mf"}], ",", "Q2f", ",", 
       "Q2m", ",", "Q2mf"}], "}"}], "/.", 
     RowBox[{"Solve", "[", 
      RowBox[{
       RowBox[{"{", 
        RowBox[{
         RowBox[{"Q0f\[Degree]\[Degree]", "\[Equal]", "Q0f"}], ",", 
         RowBox[{"Q0m\[Degree]\[Degree]", "\[Equal]", "Q0m"}], ",", 
         RowBox[{"Q1f\[Degree]\[Degree]", "\[Equal]", "Q1f"}], ",", 
         RowBox[{"Q1m\[Degree]\[Degree]", "\[Equal]", "Q1m"}], ",", 
         RowBox[{"Q1mf\[Degree]\[Degree]", "\[Equal]", "Q1mf"}], ",", 
         RowBox[{"Q2f\[Degree]\[Degree]", "\[Equal]", "Q2f"}], ",", 
         RowBox[{"Q2m\[Degree]\[Degree]", "\[Equal]", "Q2m"}], ",", 
         RowBox[{"Q2mf\[Degree]\[Degree]", "==", "Q2mf"}]}], "}"}], ",", 
       RowBox[{"{", 
        RowBox[{
        "Q0f", ",", "Q0m", ",", "Q1f", ",", "Q1m", ",", "Q1mf", ",", "Q2f", 
         ",", "Q2m", ",", "Q2mf"}], "}"}]}], "]"}]}], "]"}]}], ";"}]], "Input",
 CellChangeTimes->{{3.790446577420437*^9, 3.790446707475255*^9}, {
   3.7904467452652483`*^9, 3.790446745579109*^9}, {3.790447644269126*^9, 
   3.790447650748087*^9}, {3.7904879850954523`*^9, 3.790488099068397*^9}, {
   3.83959853767561*^9, 3.839598555171032*^9}, {3.839598598821319*^9, 
   3.839598606068306*^9}, {3.839604462544895*^9, 3.839604493029525*^9}, {
   3.839604837057097*^9, 3.839604863841007*^9}, {3.839605369639441*^9, 
   3.839605369898222*^9}, {3.839605798759192*^9, 3.839605800874049*^9}, 
   3.839606430496509*^9, 3.840072367177207*^9, {3.84010175274909*^9, 
   3.840101802090061*^9}, 3.840118588044118*^9, {3.840554249408555*^9, 
   3.840554330872925*^9}, 3.8405543734417143`*^9, {3.8405544454084272`*^9, 
   3.840554450958424*^9}, {3.8411146110858994`*^9, 3.8411146197332573`*^9}, {
   3.8862613670338297`*^9, 3.88626137365863*^9}, {3.8862687377744904`*^9, 
   3.8862687539825163`*^9}, 3.886587169082718*^9, 3.886666291727276*^9},
 CellLabel->"In[27]:=",ExpressionUUID->"5ddb7f1b-afba-46f2-8fec-237ea4f17f08"],

Cell["\<\
Computation of Fis for females, males and over the whole population\
\>", "Text",
 CellChangeTimes->{{3.896335169794774*^9, 3.896335186042213*^9}},
 FontWeight->"Bold",ExpressionUUID->"6b8701de-e826-4941-ade4-9c77634038de"],

Cell[BoxData[{
 RowBox[{
  RowBox[{
   RowBox[{"FISf", "[", 
    RowBox[{
    "Np_", ",", "K_", ",", "m_", ",", "\[Sigma]_", ",", "\[Beta]_", ",", 
     "\[Phi]_", ",", "\[CapitalUpsilon]_"}], "]"}], "=", 
   RowBox[{
    RowBox[{
     FractionBox[
      RowBox[{
       RowBox[{"sol0", "[", 
        RowBox[{"[", "1", "]"}], "]"}], "-", 
       RowBox[{"sol0", "[", 
        RowBox[{"[", "6", "]"}], "]"}]}], 
      RowBox[{"1", "-", 
       RowBox[{"sol0", "[", 
        RowBox[{"[", "6", "]"}], "]"}]}]], "/.", 
     RowBox[{"{", 
      RowBox[{
       RowBox[{"Rg", "\[Rule]", 
        FractionBox["xg", 
         RowBox[{"xf", "+", "xg"}]]}], ",", 
       RowBox[{"Nm", "\[Rule]", 
        RowBox[{"xm", " ", "Np"}]}], ",", " ", 
       RowBox[{"Nf", "\[Rule]", 
        RowBox[{
         RowBox[{"(", 
          RowBox[{"1", "-", "xm"}], ")"}], "Np"}]}]}], "}"}]}], "/.", 
    RowBox[{"{", 
     RowBox[{
      RowBox[{"xm", "\[Rule]", " ", 
       RowBox[{
        RowBox[{"(", 
         RowBox[{"1", "-", "\[Phi]"}], ")"}], " ", 
        RowBox[{"(", 
         RowBox[{"1", "-", "\[Sigma]"}], ")"}]}]}], ",", 
      RowBox[{"xf", "\[Rule]", " ", 
       RowBox[{"\[Phi]", " ", 
        RowBox[{"(", 
         RowBox[{"1", "-", "\[Sigma]"}], ")"}]}]}], ",", 
      RowBox[{"xg", "\[Rule]", "\[Sigma]"}]}], "}"}]}]}], 
  ";"}], "\[IndentingNewLine]", 
 RowBox[{
  RowBox[{
   RowBox[{"FISm", "[", 
    RowBox[{
    "Np_", ",", "K_", ",", "m_", ",", "\[Sigma]_", ",", "\[Beta]_", ",", 
     "\[Phi]_", ",", "\[CapitalUpsilon]_"}], "]"}], "=", 
   RowBox[{
    RowBox[{
     FractionBox[
      RowBox[{
       RowBox[{"sol0", "[", 
        RowBox[{"[", "2", "]"}], "]"}], "-", 
       RowBox[{"sol0", "[", 
        RowBox[{"[", "7", "]"}], "]"}]}], 
      RowBox[{"1", "-", 
       RowBox[{"sol0", "[", 
        RowBox[{"[", "7", "]"}], "]"}]}]], "/.", 
     RowBox[{"{", 
      RowBox[{
       RowBox[{"Rg", "\[Rule]", 
        FractionBox["xg", 
         RowBox[{"xf", "+", "xg"}]]}], ",", 
       RowBox[{"Nm", "\[Rule]", 
        RowBox[{"xm", " ", "Np"}]}], ",", " ", 
       RowBox[{"Nf", "\[Rule]", 
        RowBox[{
         RowBox[{"(", 
          RowBox[{"1", "-", "xm"}], ")"}], "Np"}]}]}], "}"}]}], "/.", 
    RowBox[{"{", 
     RowBox[{
      RowBox[{"xm", "\[Rule]", " ", 
       RowBox[{
        RowBox[{"(", 
         RowBox[{"1", "-", "\[Phi]"}], ")"}], " ", 
        RowBox[{"(", 
         RowBox[{"1", "-", "\[Sigma]"}], ")"}]}]}], ",", 
      RowBox[{"xf", "\[Rule]", " ", 
       RowBox[{"\[Phi]", " ", 
        RowBox[{"(", 
         RowBox[{"1", "-", "\[Sigma]"}], ")"}]}]}], ",", 
      RowBox[{"xg", "\[Rule]", "\[Sigma]"}]}], "}"}]}]}], 
  ";"}], "\[IndentingNewLine]", 
 RowBox[{
  RowBox[{"Q2mean", " ", "=", " ", 
   RowBox[{
    RowBox[{
     SuperscriptBox[
      RowBox[{"(", 
       RowBox[{"1", "-", "xm"}], ")"}], "2"], 
     RowBox[{"sol0", "[", 
      RowBox[{"[", "6", "]"}], "]"}]}], "+", 
    RowBox[{
     SuperscriptBox["xm", "2"], " ", 
     RowBox[{"sol0", "[", 
      RowBox[{"[", "7", "]"}], "]"}]}], "+", 
    RowBox[{"2", "xm", 
     RowBox[{"(", 
      RowBox[{"1", "-", "xm"}], ")"}], 
     RowBox[{"sol0", "[", 
      RowBox[{"[", "8", "]"}], "]"}]}]}]}], ";"}], "\[IndentingNewLine]", 
 RowBox[{
  RowBox[{
   RowBox[{"FIS", "[", 
    RowBox[{
    "Np_", ",", "K_", ",", "m_", ",", "\[Sigma]_", ",", "\[Beta]_", ",", 
     "\[Phi]_", ",", "\[CapitalUpsilon]_"}], "]"}], "=", 
   RowBox[{
    RowBox[{
     RowBox[{
      RowBox[{
       RowBox[{"(", 
        RowBox[{"1", "-", "xm"}], ")"}], 
       FractionBox[
        RowBox[{
         RowBox[{"sol0", "[", 
          RowBox[{"[", "1", "]"}], "]"}], "-", "Q2mean"}], 
        RowBox[{"1", "-", "Q2mean"}]]}], "+", 
      RowBox[{"xm", 
       FractionBox[
        RowBox[{
         RowBox[{"sol0", "[", 
          RowBox[{"[", "2", "]"}], "]"}], "-", "Q2mean"}], 
        RowBox[{"1", "-", "Q2mean"}]]}]}], "/.", 
     RowBox[{"{", 
      RowBox[{
       RowBox[{"Rg", "\[Rule]", 
        FractionBox["xg", 
         RowBox[{"xf", "+", "xg"}]]}], ",", 
       RowBox[{"Nm", "\[Rule]", 
        RowBox[{"xm", " ", "Np"}]}], ",", " ", 
       RowBox[{"Nf", "\[Rule]", 
        RowBox[{
         RowBox[{"(", 
          RowBox[{"1", "-", "xm"}], ")"}], "Np"}]}]}], "}"}]}], "/.", 
    RowBox[{"{", 
     RowBox[{
      RowBox[{"xm", "\[Rule]", " ", 
       RowBox[{
        RowBox[{"(", 
         RowBox[{"1", "-", "\[Phi]"}], ")"}], " ", 
        RowBox[{"(", 
         RowBox[{"1", "-", "\[Sigma]"}], ")"}]}]}], ",", 
      RowBox[{"xf", "\[Rule]", " ", 
       RowBox[{"\[Phi]", " ", 
        RowBox[{"(", 
         RowBox[{"1", "-", "\[Sigma]"}], ")"}]}]}], ",", 
      RowBox[{"xg", "\[Rule]", "\[Sigma]"}]}], "}"}]}]}], ";"}]}], "Input",
 CellChangeTimes->{{3.88626811208307*^9, 3.886268115593095*^9}, {
   3.88626818177656*^9, 3.8862681872320433`*^9}, {3.886268771059024*^9, 
   3.8862687776492243`*^9}, {3.8862688581240683`*^9, 3.886268865628488*^9}, 
   3.8865666291596117`*^9, {3.886585948687785*^9, 3.886585982601829*^9}, {
   3.8865868430830593`*^9, 3.8865868472220287`*^9}, {3.886587179048848*^9, 
   3.8865871955488777`*^9}, {3.886652138830125*^9, 3.8866522320023212`*^9}},
 CellLabel->"In[28]:=",ExpressionUUID->"22cde273-c90a-477f-8677-7025171e0ea1"],

Cell[CellGroupData[{

Cell[BoxData[{
 RowBox[{
  RowBox[{"FISfap", "[", 
   RowBox[{"M_", ",", "\[Sigma]_", ",", "\[CapitalBeta]_", ",", "\[Theta]_"}],
    "]"}], "=", 
  RowBox[{"Simplify", "[", 
   RowBox[{"Limit", "[", 
    RowBox[{
     RowBox[{
      RowBox[{"Normal", "[", 
       RowBox[{"Series", "[", 
        RowBox[{
         RowBox[{"FISf", "[", 
          RowBox[{
           FractionBox["Nt", "K"], ",", "K", ",", 
           FractionBox[
            RowBox[{"M", " ", "K"}], 
            RowBox[{"4", " ", "Nt"}]], ",", "\[Sigma]", ",", 
           FractionBox[
            RowBox[{"\[CapitalBeta]", " "}], 
            RowBox[{"2", "Nt", " "}]], ",", 
           FractionBox[
            RowBox[{"\[CapitalPhi]", " "}], 
            RowBox[{"2", "Nt", " "}]], ",", 
           RowBox[{"1", "-", 
            FractionBox[
             RowBox[{"\[Theta]", " "}], 
             RowBox[{"2", "Nt", " "}]]}]}], "]"}], ",", 
         RowBox[{"{", 
          RowBox[{"Nt", ",", "\[Infinity]", ",", "0"}], "}"}]}], "]"}], "]"}],
       "/.", 
      RowBox[{"xm", "\[Rule]", 
       RowBox[{"1", "-", "\[Sigma]"}]}]}], ",", 
     RowBox[{"K", "\[Rule]", "\[Infinity]"}]}], "]"}], 
   "]"}]}], "\[IndentingNewLine]", 
 RowBox[{
  RowBox[{"FISmap", "[", 
   RowBox[{"M_", ",", "\[Sigma]_", ",", "\[CapitalBeta]_", ",", "\[Theta]_"}],
    "]"}], "=", 
  RowBox[{"Simplify", "[", 
   RowBox[{"Limit", "[", 
    RowBox[{
     RowBox[{
      RowBox[{"Normal", "[", 
       RowBox[{"Series", "[", 
        RowBox[{
         RowBox[{"FISm", "[", 
          RowBox[{
           FractionBox["Nt", "K"], ",", "K", ",", 
           FractionBox[
            RowBox[{"M", " ", "K"}], 
            RowBox[{"4", " ", "Nt"}]], ",", "\[Sigma]", ",", 
           FractionBox[
            RowBox[{"\[CapitalBeta]", " "}], 
            RowBox[{"2", "Nt", " "}]], ",", 
           FractionBox[
            RowBox[{"\[CapitalPhi]", " "}], 
            RowBox[{"2", "Nt", " "}]], ",", 
           RowBox[{"1", "-", 
            FractionBox[
             RowBox[{"\[Theta]", " "}], 
             RowBox[{"2", "Nt", " "}]]}]}], "]"}], ",", 
         RowBox[{"{", 
          RowBox[{"Nt", ",", "\[Infinity]", ",", "0"}], "}"}]}], "]"}], "]"}],
       "/.", 
      RowBox[{"xm", "\[Rule]", 
       RowBox[{"1", "-", "\[Sigma]"}]}]}], ",", 
     RowBox[{"K", "\[Rule]", "\[Infinity]"}]}], "]"}], 
   "]"}]}], "\[IndentingNewLine]", 
 RowBox[{
  RowBox[{"FISap", "[", 
   RowBox[{"M_", ",", "\[Sigma]_", ",", "\[CapitalBeta]_", ",", "\[Theta]_"}],
    "]"}], "=", 
  RowBox[{"Simplify", "[", 
   RowBox[{"Limit", "[", 
    RowBox[{
     RowBox[{
      RowBox[{"Normal", "[", 
       RowBox[{"Series", "[", 
        RowBox[{
         RowBox[{"FIS", "[", 
          RowBox[{
           FractionBox["Nt", "K"], ",", "K", ",", 
           FractionBox[
            RowBox[{"M", " ", "K"}], 
            RowBox[{"4", " ", "Nt"}]], ",", "\[Sigma]", ",", 
           FractionBox[
            RowBox[{"\[CapitalBeta]", " "}], 
            RowBox[{"2", "Nt", " "}]], ",", 
           FractionBox[
            RowBox[{"\[CapitalPhi]", " "}], 
            RowBox[{"2", "Nt", " "}]], ",", 
           RowBox[{"1", "-", 
            FractionBox[
             RowBox[{"\[Theta]", " "}], 
             RowBox[{"2", "Nt", " "}]]}]}], "]"}], ",", 
         RowBox[{"{", 
          RowBox[{"Nt", ",", "\[Infinity]", ",", "0"}], "}"}]}], "]"}], "]"}],
       "/.", 
      RowBox[{"xm", "\[Rule]", 
       RowBox[{"1", "-", "\[Sigma]"}]}]}], ",", 
     RowBox[{"K", "\[Rule]", "\[Infinity]"}]}], "]"}], "]"}]}]}], "Input",
 CellChangeTimes->{{3.886264078869776*^9, 3.8862643591920347`*^9}, {
   3.886264470273676*^9, 3.88626456691532*^9}, {3.8862646321102877`*^9, 
   3.8862646360244513`*^9}, 3.886264770253499*^9, {3.886264853577413*^9, 
   3.8862649790494213`*^9}, {3.886265048955965*^9, 3.8862650605087643`*^9}, {
   3.886265113542184*^9, 3.886265149047144*^9}, {3.886266717213889*^9, 
   3.886266878017247*^9}, {3.886267054552732*^9, 3.88626708488068*^9}, {
   3.886267139252532*^9, 3.8862671463275843`*^9}, {3.886267210048291*^9, 
   3.886267242839716*^9}, {3.8862672736433897`*^9, 3.88626729760501*^9}, {
   3.8862673660740356`*^9, 3.886267372103923*^9}, {3.8862678402392807`*^9, 
   3.88626788746561*^9}, {3.886268208969041*^9, 3.8862682261016197`*^9}, 
   3.886268260623836*^9, {3.886268310172654*^9, 3.8862683228401823`*^9}, {
   3.886268386807616*^9, 3.8862683968314257`*^9}, {3.886268928414528*^9, 
   3.886268933499338*^9}, {3.886585995937986*^9, 3.886586004634413*^9}, {
   3.8865866051790113`*^9, 3.886586611579936*^9}, {3.886586684594122*^9, 
   3.8865867192306023`*^9}, {3.886586803382794*^9, 3.8865868079590483`*^9}, {
   3.886586850181979*^9, 3.8865868536233387`*^9}, {3.896255647650146*^9, 
   3.8962556502776413`*^9}, {3.89625858599337*^9, 3.896258593983878*^9}},
 CellLabel->"In[32]:=",ExpressionUUID->"933d6189-9b4a-4b14-943b-23c44ebf1cb1"],

Cell[BoxData[
 FractionBox[
  RowBox[{
   RowBox[{"2", " ", "\[CapitalBeta]"}], "+", 
   RowBox[{"M", " ", 
    RowBox[{"(", 
     RowBox[{
      RowBox[{"-", "1"}], "+", 
      RowBox[{"\[CapitalBeta]", " ", "\[Sigma]"}]}], ")"}]}]}], 
  RowBox[{
   RowBox[{"2", " ", 
    RowBox[{"(", 
     RowBox[{"\[CapitalBeta]", "+", "\[Theta]"}], ")"}]}], "+", 
   RowBox[{"M", " ", 
    RowBox[{"(", 
     RowBox[{"1", "+", 
      RowBox[{"\[CapitalBeta]", " ", "\[Sigma]"}], "+", 
      RowBox[{"\[Theta]", " ", "\[Sigma]"}]}], ")"}]}]}]]], "Output",
 CellChangeTimes->{
  3.886268397209816*^9, {3.8862688698854437`*^9, 3.886268891505562*^9}, {
   3.88626892489123*^9, 3.886268935181121*^9}, {3.8865859914798107`*^9, 
   3.886586005271896*^9}, 3.886586719828155*^9, 3.8865868086046457`*^9, 
   3.886586855307534*^9, 3.886587198257883*^9, 3.886652238053877*^9, 
   3.8866523052322206`*^9, 3.886666309722653*^9, 3.886667856217163*^9, 
   3.89625383563192*^9, 3.8962556647438583`*^9, 3.896258594880327*^9, 
   3.896258641766418*^9, 3.896335109137212*^9},
 CellLabel->"Out[32]=",ExpressionUUID->"1404f193-9a8d-4740-8e5a-c45a3f427e11"],

Cell[BoxData[
 FractionBox[
  RowBox[{
   RowBox[{"2", " ", "\[CapitalBeta]"}], "+", "\[Theta]"}], 
  RowBox[{"M", "+", 
   RowBox[{"2", " ", "\[CapitalBeta]"}], "+", 
   RowBox[{"2", " ", "\[Theta]"}], "+", 
   RowBox[{"M", " ", "\[CapitalBeta]", " ", "\[Sigma]"}], "+", 
   RowBox[{"M", " ", "\[Theta]", " ", "\[Sigma]"}]}]]], "Output",
 CellChangeTimes->{
  3.886268397209816*^9, {3.8862688698854437`*^9, 3.886268891505562*^9}, {
   3.88626892489123*^9, 3.886268935181121*^9}, {3.8865859914798107`*^9, 
   3.886586005271896*^9}, 3.886586719828155*^9, 3.8865868086046457`*^9, 
   3.886586855307534*^9, 3.886587198257883*^9, 3.886652238053877*^9, 
   3.8866523052322206`*^9, 3.886666309722653*^9, 3.886667856217163*^9, 
   3.89625383563192*^9, 3.8962556647438583`*^9, 3.896258594880327*^9, 
   3.896258641766418*^9, 3.896335109254981*^9},
 CellLabel->"Out[33]=",ExpressionUUID->"2306aa10-7ec5-41a7-ac78-d5bc9b4ca13c"],

Cell[BoxData[
 FractionBox[
  RowBox[{
   RowBox[{"2", " ", "\[CapitalBeta]"}], "+", "\[Theta]", "-", 
   RowBox[{"M", " ", "\[Sigma]"}], "-", 
   RowBox[{"\[Theta]", " ", "\[Sigma]"}], "+", 
   RowBox[{"M", " ", "\[CapitalBeta]", " ", 
    SuperscriptBox["\[Sigma]", "2"]}]}], 
  RowBox[{"M", "+", 
   RowBox[{"2", " ", "\[CapitalBeta]"}], "+", 
   RowBox[{"2", " ", "\[Theta]"}], "+", 
   RowBox[{"M", " ", "\[CapitalBeta]", " ", "\[Sigma]"}], "+", 
   RowBox[{"M", " ", "\[Theta]", " ", "\[Sigma]"}]}]]], "Output",
 CellChangeTimes->{
  3.886268397209816*^9, {3.8862688698854437`*^9, 3.886268891505562*^9}, {
   3.88626892489123*^9, 3.886268935181121*^9}, {3.8865859914798107`*^9, 
   3.886586005271896*^9}, 3.886586719828155*^9, 3.8865868086046457`*^9, 
   3.886586855307534*^9, 3.886587198257883*^9, 3.886652238053877*^9, 
   3.8866523052322206`*^9, 3.886666309722653*^9, 3.886667856217163*^9, 
   3.89625383563192*^9, 3.8962556647438583`*^9, 3.896258594880327*^9, 
   3.896258641766418*^9, 3.896335109528021*^9},
 CellLabel->"Out[34]=",ExpressionUUID->"c8671048-e0e1-40a5-a1f7-a9e0de8e0588"]
}, Open  ]],

Cell["\<\
Computation of heterozygozity for females, males and over the whole population\
\>", "Text",
 CellChangeTimes->{{3.896335169794774*^9, 3.89633521523361*^9}},
 FontWeight->"Bold",ExpressionUUID->"a9ab4a22-89da-4c0a-b1b1-e62ca1189701"],

Cell[BoxData[{
 RowBox[{
  RowBox[{
   RowBox[{"Hf", "[", 
    RowBox[{
    "Np_", ",", "K_", ",", "m_", ",", "\[Sigma]_", ",", "\[Beta]_", ",", 
     "\[Phi]_", ",", "\[CapitalUpsilon]_"}], "]"}], "=", 
   RowBox[{
    RowBox[{
     RowBox[{"sol0", "[", 
      RowBox[{"[", "6", "]"}], "]"}], "/.", 
     RowBox[{"{", 
      RowBox[{
       RowBox[{"Rg", "\[Rule]", 
        FractionBox["xg", 
         RowBox[{"xf", "+", "xg"}]]}], ",", 
       RowBox[{"Nm", "\[Rule]", 
        RowBox[{"xm", " ", "Np"}]}], ",", " ", 
       RowBox[{"Nf", "\[Rule]", 
        RowBox[{
         RowBox[{"(", 
          RowBox[{"1", "-", "xm"}], ")"}], "Np"}]}]}], "}"}]}], "/.", 
    RowBox[{"{", 
     RowBox[{
      RowBox[{"xm", "\[Rule]", " ", 
       RowBox[{
        RowBox[{"(", 
         RowBox[{"1", "-", "\[Phi]"}], ")"}], " ", 
        RowBox[{"(", 
         RowBox[{"1", "-", "\[Sigma]"}], ")"}]}]}], ",", 
      RowBox[{"xf", "\[Rule]", " ", 
       RowBox[{"\[Phi]", " ", 
        RowBox[{"(", 
         RowBox[{"1", "-", "\[Sigma]"}], ")"}]}]}], ",", 
      RowBox[{"xg", "\[Rule]", "\[Sigma]"}]}], "}"}]}]}], 
  ";"}], "\[IndentingNewLine]", 
 RowBox[{
  RowBox[{
   RowBox[{"Hm", "[", 
    RowBox[{
    "Np_", ",", "K_", ",", "m_", ",", "\[Sigma]_", ",", "\[Beta]_", ",", 
     "\[Phi]_", ",", "\[CapitalUpsilon]_"}], "]"}], "=", 
   RowBox[{
    RowBox[{
     RowBox[{"sol0", "[", 
      RowBox[{"[", "7", "]"}], "]"}], "/.", 
     RowBox[{"{", 
      RowBox[{
       RowBox[{"Rg", "\[Rule]", 
        FractionBox["xg", 
         RowBox[{"xf", "+", "xg"}]]}], ",", 
       RowBox[{"Nm", "\[Rule]", 
        RowBox[{"xm", " ", "Np"}]}], ",", " ", 
       RowBox[{"Nf", "\[Rule]", 
        RowBox[{
         RowBox[{"(", 
          RowBox[{"1", "-", "xm"}], ")"}], "Np"}]}]}], "}"}]}], "/.", 
    RowBox[{"{", 
     RowBox[{
      RowBox[{"xm", "\[Rule]", " ", 
       RowBox[{
        RowBox[{"(", 
         RowBox[{"1", "-", "\[Phi]"}], ")"}], " ", 
        RowBox[{"(", 
         RowBox[{"1", "-", "\[Sigma]"}], ")"}]}]}], ",", 
      RowBox[{"xf", "\[Rule]", " ", 
       RowBox[{"\[Phi]", " ", 
        RowBox[{"(", 
         RowBox[{"1", "-", "\[Sigma]"}], ")"}]}]}], ",", 
      RowBox[{"xg", "\[Rule]", "\[Sigma]"}]}], "}"}]}]}], 
  ";"}], "\[IndentingNewLine]", 
 RowBox[{
  RowBox[{
   RowBox[{"H", "[", 
    RowBox[{
    "Np_", ",", "K_", ",", "m_", ",", "\[Sigma]_", ",", "\[Beta]_", ",", 
     "\[Phi]_", ",", "\[CapitalUpsilon]_"}], "]"}], "=", 
   RowBox[{
    RowBox[{
     RowBox[{
      RowBox[{
       SuperscriptBox[
        RowBox[{"(", 
         RowBox[{"1", "-", "xm"}], ")"}], "2"], 
       RowBox[{"sol0", "[", 
        RowBox[{"[", "6", "]"}], "]"}]}], "+", 
      RowBox[{
       SuperscriptBox["xm", "2"], " ", 
       RowBox[{"sol0", "[", 
        RowBox[{"[", "7", "]"}], "]"}]}], "+", 
      RowBox[{"2", "xm", 
       RowBox[{"(", 
        RowBox[{"1", "-", "xm"}], ")"}], 
       RowBox[{"sol0", "[", 
        RowBox[{"[", "8", "]"}], "]"}]}]}], "/.", 
     RowBox[{"{", 
      RowBox[{
       RowBox[{"Rg", "\[Rule]", 
        FractionBox["xg", 
         RowBox[{"xf", "+", "xg"}]]}], ",", 
       RowBox[{"Nm", "\[Rule]", 
        RowBox[{"xm", " ", "Np"}]}], ",", " ", 
       RowBox[{"Nf", "\[Rule]", 
        RowBox[{
         RowBox[{"(", 
          RowBox[{"1", "-", "xm"}], ")"}], "Np"}]}]}], "}"}]}], "/.", 
    RowBox[{"{", 
     RowBox[{
      RowBox[{"xm", "\[Rule]", " ", 
       RowBox[{
        RowBox[{"(", 
         RowBox[{"1", "-", "\[Phi]"}], ")"}], " ", 
        RowBox[{"(", 
         RowBox[{"1", "-", "\[Sigma]"}], ")"}]}]}], ",", 
      RowBox[{"xf", "\[Rule]", " ", 
       RowBox[{"\[Phi]", " ", 
        RowBox[{"(", 
         RowBox[{"1", "-", "\[Sigma]"}], ")"}]}]}], ",", 
      RowBox[{"xg", "\[Rule]", "\[Sigma]"}]}], "}"}]}]}], ";"}]}], "Input",
 CellChangeTimes->{{3.886586532325974*^9, 3.8865865752543163`*^9}, {
  3.886586788464427*^9, 3.886586793638257*^9}, {3.8865872057039633`*^9, 
  3.886587211900167*^9}, {3.8866523307594976`*^9, 3.886652331472633*^9}, {
  3.896254137866137*^9, 3.8962541492619333`*^9}},
 CellLabel->"In[35]:=",ExpressionUUID->"7315fe26-7d67-4103-810b-408fc520c746"],

Cell[CellGroupData[{

Cell[BoxData[{
 RowBox[{
  RowBox[{"Hfap", "[", 
   RowBox[{"M_", ",", "\[Sigma]_", ",", "\[CapitalBeta]_", ",", "\[Theta]_"}],
    "]"}], "=", 
  RowBox[{"1", "-", 
   RowBox[{"Simplify", "[", 
    RowBox[{"Limit", "[", 
     RowBox[{
      RowBox[{
       RowBox[{"Normal", "[", 
        RowBox[{"Series", "[", 
         RowBox[{
          RowBox[{"Hf", "[", 
           RowBox[{
            FractionBox["Nt", "K"], ",", "K", ",", 
            FractionBox[
             RowBox[{"M", " ", "K"}], 
             RowBox[{"4", " ", "Nt"}]], ",", "\[Sigma]", ",", 
            FractionBox["\[CapitalBeta]", 
             RowBox[{"2", "Nt", " "}]], ",", 
            FractionBox[
             RowBox[{"\[CapitalPhi]", " "}], 
             RowBox[{"2", "Nt", " "}]], ",", 
            RowBox[{"1", "-", 
             FractionBox[
              RowBox[{"\[Theta]", " "}], 
              RowBox[{"2", "Nt", " "}]]}]}], "]"}], ",", 
          RowBox[{"{", 
           RowBox[{"Nt", ",", "\[Infinity]", ",", "0"}], "}"}]}], "]"}], 
        "]"}], "/.", 
       RowBox[{"xm", "\[Rule]", 
        RowBox[{"1", "-", "\[Sigma]"}]}]}], ",", 
      RowBox[{"K", "\[Rule]", "\[Infinity]"}]}], "]"}], 
    "]"}]}]}], "\[IndentingNewLine]", 
 RowBox[{
  RowBox[{"Hmap", "[", 
   RowBox[{"M_", ",", "\[Sigma]_", ",", "\[CapitalBeta]_", ",", "\[Theta]_"}],
    "]"}], "=", 
  RowBox[{"1", "-", 
   RowBox[{"Simplify", "[", 
    RowBox[{"Limit", "[", 
     RowBox[{
      RowBox[{
       RowBox[{"Normal", "[", 
        RowBox[{"Series", "[", 
         RowBox[{
          RowBox[{"Hm", "[", 
           RowBox[{
            FractionBox["Nt", "K"], ",", "K", ",", 
            FractionBox[
             RowBox[{"M", " ", "K"}], 
             RowBox[{"4", " ", "Nt"}]], ",", "\[Sigma]", ",", 
            FractionBox["\[CapitalBeta]", 
             RowBox[{"2", "Nt", " "}]], ",", 
            FractionBox[
             RowBox[{"\[CapitalPhi]", " "}], 
             RowBox[{"2", "Nt", " "}]], ",", 
            RowBox[{"1", "-", 
             FractionBox[
              RowBox[{"\[Theta]", " "}], 
              RowBox[{"2", "Nt", " "}]]}]}], "]"}], ",", 
          RowBox[{"{", 
           RowBox[{"Nt", ",", "\[Infinity]", ",", "0"}], "}"}]}], "]"}], 
        "]"}], "/.", 
       RowBox[{"xm", "\[Rule]", 
        RowBox[{"1", "-", "\[Sigma]"}]}]}], ",", 
      RowBox[{"K", "\[Rule]", "\[Infinity]"}]}], "]"}], 
    "]"}]}]}], "\[IndentingNewLine]", 
 RowBox[{
  RowBox[{"Hap", "[", 
   RowBox[{"M_", ",", "\[Sigma]_", ",", "\[CapitalBeta]_", ",", "\[Theta]_"}],
    "]"}], "=", 
  RowBox[{"1", "-", 
   RowBox[{"Simplify", "[", 
    RowBox[{"Limit", "[", 
     RowBox[{
      RowBox[{
       RowBox[{"Normal", "[", 
        RowBox[{"Series", "[", 
         RowBox[{
          RowBox[{"H", "[", 
           RowBox[{
            FractionBox["Nt", "K"], ",", "K", ",", 
            FractionBox[
             RowBox[{"M", " ", "K"}], 
             RowBox[{"4", " ", "Nt"}]], ",", "\[Sigma]", ",", 
            FractionBox["\[CapitalBeta]", 
             RowBox[{"2", "Nt", " "}]], ",", 
            FractionBox[
             RowBox[{"\[CapitalPhi]", " "}], 
             RowBox[{"2", "Nt", " "}]], ",", 
            RowBox[{"1", "-", 
             FractionBox[
              RowBox[{"\[Theta]", " "}], 
              RowBox[{"2", "Nt", " "}]]}]}], "]"}], ",", 
          RowBox[{"{", 
           RowBox[{"Nt", ",", "\[Infinity]", ",", "0"}], "}"}]}], "]"}], 
        "]"}], "/.", 
       RowBox[{"xm", "\[Rule]", 
        RowBox[{"1", "-", "\[Sigma]"}]}]}], ",", 
      RowBox[{"K", "\[Rule]", "\[Infinity]"}]}], "]"}], "]"}]}]}]}], "Input",
 CellChangeTimes->{{3.886586733147272*^9, 3.886586747929139*^9}, {
  3.886586794892027*^9, 3.8865867996909647`*^9}, {3.886586858855776*^9, 
  3.886586861925542*^9}, {3.8865872621549263`*^9, 3.886587266856119*^9}, {
  3.896255668964319*^9, 3.896255671605661*^9}, {3.896258602507094*^9, 
  3.896258606489254*^9}},
 CellLabel->"In[38]:=",ExpressionUUID->"3fd93c6f-779d-44e2-8ff3-645023b95bfa"],

Cell[BoxData[
 RowBox[{"1", "-", 
  FractionBox[
   RowBox[{"M", " ", 
    RowBox[{"(", 
     RowBox[{
      RowBox[{"2", " ", "\[CapitalBeta]"}], "+", "\[Theta]"}], ")"}]}], 
   RowBox[{
    RowBox[{"(", 
     RowBox[{"\[CapitalBeta]", "+", "\[Theta]"}], ")"}], " ", 
    RowBox[{"(", 
     RowBox[{
      RowBox[{"2", " ", "\[Theta]"}], "+", 
      RowBox[{"M", " ", 
       RowBox[{"(", 
        RowBox[{"2", "+", 
         RowBox[{"\[Theta]", " ", "\[Sigma]"}]}], ")"}]}]}], 
     ")"}]}]]}]], "Output",
 CellChangeTimes->{
  3.8865867487068*^9, 3.886586811296597*^9, 3.88658686239568*^9, 
   3.886587213276042*^9, 3.886587267386961*^9, 3.886652335239839*^9, 
   3.886666313730497*^9, 3.886667865048555*^9, 3.896253836350752*^9, {
   3.896254155051455*^9, 3.896254174310902*^9}, 3.89625567454632*^9, 
   3.896258606896875*^9, 3.896335109621543*^9},
 CellLabel->"Out[38]=",ExpressionUUID->"ac8ec6b0-2918-4a22-9818-6c01c2329dfc"],

Cell[BoxData[
 RowBox[{"1", "-", 
  FractionBox[
   RowBox[{"M", " ", 
    RowBox[{"(", 
     RowBox[{
      RowBox[{"2", " ", "\[CapitalBeta]"}], "+", "\[Theta]"}], ")"}]}], 
   RowBox[{
    RowBox[{"(", 
     RowBox[{"\[CapitalBeta]", "+", "\[Theta]"}], ")"}], " ", 
    RowBox[{"(", 
     RowBox[{
      RowBox[{"2", " ", "\[Theta]"}], "+", 
      RowBox[{"M", " ", 
       RowBox[{"(", 
        RowBox[{"2", "+", 
         RowBox[{"\[Theta]", " ", "\[Sigma]"}]}], ")"}]}]}], 
     ")"}]}]]}]], "Output",
 CellChangeTimes->{
  3.8865867487068*^9, 3.886586811296597*^9, 3.88658686239568*^9, 
   3.886587213276042*^9, 3.886587267386961*^9, 3.886652335239839*^9, 
   3.886666313730497*^9, 3.886667865048555*^9, 3.896253836350752*^9, {
   3.896254155051455*^9, 3.896254174310902*^9}, 3.89625567454632*^9, 
   3.896258606896875*^9, 3.896335109640697*^9},
 CellLabel->"Out[39]=",ExpressionUUID->"31122c56-e2a9-4092-b49d-6365bd5202b7"],

Cell[BoxData[
 RowBox[{"1", "-", 
  FractionBox[
   RowBox[{"M", " ", 
    RowBox[{"(", 
     RowBox[{
      RowBox[{"2", " ", "\[CapitalBeta]"}], "+", "\[Theta]"}], ")"}]}], 
   RowBox[{
    RowBox[{"(", 
     RowBox[{"\[CapitalBeta]", "+", "\[Theta]"}], ")"}], " ", 
    RowBox[{"(", 
     RowBox[{
      RowBox[{"2", " ", "\[Theta]"}], "+", 
      RowBox[{"M", " ", 
       RowBox[{"(", 
        RowBox[{"2", "+", 
         RowBox[{"\[Theta]", " ", "\[Sigma]"}]}], ")"}]}]}], 
     ")"}]}]]}]], "Output",
 CellChangeTimes->{
  3.8865867487068*^9, 3.886586811296597*^9, 3.88658686239568*^9, 
   3.886587213276042*^9, 3.886587267386961*^9, 3.886652335239839*^9, 
   3.886666313730497*^9, 3.886667865048555*^9, 3.896253836350752*^9, {
   3.896254155051455*^9, 3.896254174310902*^9}, 3.89625567454632*^9, 
   3.896258606896875*^9, 3.896335109696642*^9},
 CellLabel->"Out[40]=",ExpressionUUID->"2912b770-8cff-4290-a2dc-d9c50758ee88"]
}, Open  ]],

Cell[CellGroupData[{

Cell[BoxData[
 RowBox[{"LogLinearPlot", "[", 
  RowBox[{
   RowBox[{"{", 
    RowBox[{
     RowBox[{"FISap", "[", 
      RowBox[{"1", ",", "0.9", ",", "\[CapitalBeta]", ",", "0.01"}], "]"}], 
     ",", 
     RowBox[{"FISap", "[", 
      RowBox[{"0.1", ",", "0.9", ",", "\[CapitalBeta]", ",", "0.01"}], "]"}], 
     ",", 
     RowBox[{"FISap", "[", 
      RowBox[{"0.01", ",", "0.9", ",", "\[CapitalBeta]", ",", "0.01"}], "]"}],
      ",", 
     RowBox[{"FISap", "[", 
      RowBox[{"0.001", ",", "0.9", ",", "\[CapitalBeta]", ",", "0.01"}], 
      "]"}], ",", 
     RowBox[{"FISap", "[", 
      RowBox[{"0.0001", ",", "0.9", ",", "\[CapitalBeta]", ",", "0.01"}], 
      "]"}]}], "}"}], ",", 
   RowBox[{"{", 
    RowBox[{"\[CapitalBeta]", ",", "0.00001", ",", "1"}], "}"}], ",", 
   "\[IndentingNewLine]", 
   RowBox[{"AxesLabel", "\[Rule]", 
    RowBox[{"{", 
     RowBox[{
     "\"\<Scaled rate of LOH, \
\!\(\*StyleBox[\"\[CapitalBeta]\",FontWeight->\"Bold\"]\)\>\"", ",", 
      "\"\<\!\(\*SubscriptBox[\(F\), \(IS\)]\)\>\""}], "}"}]}], ",", 
   "\[IndentingNewLine]", 
   RowBox[{"PlotLabels", "\[Rule]", 
    RowBox[{"{", 
     RowBox[{
     "\"\<M=1\>\"", ",", "\"\<M=0.1\>\"", ",", "\"\<M=0.01\>\"", ",", 
      "\"\<M=0.001\>\"", ",", "\"\<M=0.0001\>\""}], "}"}]}]}], "]"}]], "Input",
 CellChangeTimes->{{3.8865867771713676`*^9, 3.886586827410606*^9}, {
  3.886586876324745*^9, 3.8865870297524776`*^9}, {3.886587059846486*^9, 
  3.886587124836213*^9}, {3.8962555379936953`*^9, 3.896255539166397*^9}, {
  3.8962556782433853`*^9, 3.896255776402257*^9}},
 CellLabel->"In[41]:=",ExpressionUUID->"62183bd0-7a41-4be1-95ba-9182d20b3c31"],

Cell[BoxData[
 GraphicsBox[{{{}, {}, 
    TagBox[
     {RGBColor[0.368417, 0.506779, 0.709798], AbsoluteThickness[1.6], Opacity[
      1.], LineBox[CompressedData["
1:eJwV13k4lF0YBnAkW9l3M8OMWaKUUpYig7SJyqSQspalomwpVBKShGyhCFky
WYsSch4hIZFKyFK+LDOTLBUV1Xf6a67fNfPOnHnPOfd7H4rrSdZRAT4+Pnd+
Pr5/r3+OgHqW0ApQaehuyf7GQ/5iV1idgtgUvaP/PFFmHc63ZAXk6ZkI/HP3
r5GPrn8ZcMt4u+Ft7IKEpTkrfjDgRK9iUSb27joLtQoOAypmgv0zsDNl3xKa
XjDgodI8JGHLPM7c9b2NAek9cax/jnJ0D2G0MmDh5tP/ErFPFc33RzczoLt7
UfCfzZkqGVb1DFg7V2GWgP35mJPSuzIGXF39kh2LbfSUI8dNZEB+ve6qSOwr
2s8PfEvA1z9bnR+B3XOrIO1PHANcDHJV//lUkBtR9ioDfFl/JC9h52kNUo0u
MeALJfBzGPbyG106cf4MSIngXA3FHjz+aK+ODQM4Pze4+GOv7EtJNGIxYIPQ
w1Y/7DPbAt5s28uAugO56/5ZhrLOzsGSAdMhNX9PYW/rYTtFmDNgRW1vsg92
qUmWT88GBjRbW+R6YZ+Xj4wNlmfAgVMdW52w43p2SRTIMqCEMpXviJ11Qybh
lTQDXlqcX/rPSDk7SUOCAU+4I08PYfOp1mb0CDGgLPGh3kHsi4yZuzo/6BDj
LymwHztC/3Azt58O8h3FVAvsq/a6fw5m0+HhRjE/HewaZlZ5fBYdQi+IlKzD
5tKF3Zpu0YEO+8fXYlvM9rasTqfDmap+e21skauh1/kS6XB9PFRP69/81TXS
Ci7RYYtFcgf93++rsXbNuNPh7L0LPkrY5Utrf9OP0sFRWjVREfsDj1p+0I0O
y/zmKhWwTaq/yzU50SHegfVDDvvP3vShVDs6sHTuBEpjh4Z/8DWywKP5Jmoh
hh006pN2eTUdFH6+sln4iu9f0uShlFV06LBw2PkLO8r0BOWOJh3qPg4b/cRO
zfRi19Pp0DLaQ57Hrtp/pO47iQ4Nm50HZrG/Ntt/cJOgA5QskrnYJwvMNUym
aGBQu6zvHbaHh0r1j3IauJ+NfFaGreN1sW5FGQ2uf9CNLsVePDYBB0poYPak
aUcJdqLPw9bKIhr8qj77jI1dH8h6fyqXBncqqJX52AoRMX8mkmhgtTPW9iZ2
U/Yv877TNPihpf4oEjs+12WnSCANbocmsCKwD+Y9t9L3p0Hd6ZrP4djThakH
Uk7SILbDiBSGTSzT8bT2pEFwWL9PMLb/k2NXW+1p8NjW77UPtnp//6vHRjS4
kZmZfgC7+Y7tRMMmPJ6isgkbbE/vN39aDWhwcVRBbx92Kd/LVf0baLDLbqh9
D/amFQ2Rv7RoEA/q/+3AZgUUbjQk0UCDI4I2YYdLBOTU/abCj1gtMgmb3jv9
qGmBCoGGKXoE7Oc53i9f/KSCgClhlzK2hK7HwsB3Ktz/EOQjj53hcHD/70kq
jM8ZZ4lj379rImo8RIXu6IPZv2d5aMRM3BfVU6E9VpYygJ23Tqu6q44Kjk1R
/P3YHuRdfz/WUEFjmjf8Dvvz7+hrgo+okLYmIvU19ly1IHtnGRVK1Cu5bdhi
2osjr29TIeOQxerH2OsIPJuJMCpotbCXJ2OHfX1uIL2FClEea6vNsIX0utAW
Uyqs2tGkY4J99cy7baeZVLhwW/reZuzU36M27w2pwB/clWyAXSK8xDd/AxWY
k3mWa7D7CZuLNjKocFfp9S5l7A3mFcquolQwU9Q5OzmD919UdXayMBX47r8t
4GIzW9GKlqVUyLeffDWObbH7pa6WABUmb50kj2C72PGs536pgxHxQlYPdtwJ
ekzMZ3U451hHRNic5PRf9zvVga3dLRWHve32w6T6DnV40LI0LwY7r+i1Vlu7
OiitH15/Gdu5XtzpY4s6JLme3hmG3TN+sVES1IER1bfLD7tp07HYE+XqQGRe
Yu/Hzv6wSZVxXR02Oxg8Usa21RowTWepA8Vqt2nqNM7DmI8qz/aqw1htiFYi
dtrE2NfZ3eqgWvtFNg67P28m33KXOji03XgXie1IEhbjM1cHpkrqukBsdwmd
bndddTiYYbB6H3bA9GXXDUrq8PS93Mrl2AmV6y91DlJA1I7o4TvFQ13672OX
DlDAd7jA+QS2dG14qmE/BfZdr9jvgZ3Y8KqosIcCLw/o6xzGTnp5sutCJwUe
v0ys3IGdOnGPtLaBAn+LpvtVsW8RadUJeRT4LVyf0PKFhwZutzc8y6VAVOPG
2QZsEtW/fTGbAudySnbXYWdpPh3yzKRAIhz/UY59W895qWkqBepjn0pkYOfu
vcWauUyBz0JvzY5jF0bITVofx5+XiC4UxYbOVyIuXhS4wuPvEcDuVYmnnfKg
QBh14PfCJM7bCtFDcW4UyBy/sfEL9rHBP21tDhT4ZRDk3I29Ro9zd4sl/r/8
cu7p2FXjT47orqaAjvYxijp2o4XHgNIUGWZF3FqIn/F4OcsNdk6SYYRlWCyH
HRx9P+ksjwwujrVXlmPrPPtt0T9OhjuktDWLPDzfpsmPb34gw9p8EbX32KEG
Damq3WQII75NvoGtxyBY06rIkCy0544YtkwzFNs8IIOgc0s8P/akm7tIZAUZ
DOqEAn5w8frLqUCjJWQ4U1lHHcOWJe1YU1hAhrSy9WoN2NOygctWppHhTVfh
hUBsNn9ns3YIGTrNlpW/4+D14hmzfuNZMsh2pN17gS3TuTXHLIgMj4psbjVg
n71VF7rfnwwfP2gdvoe9Q5+9PuQ4GaJK1zucxx49EZnzzIEM2v4Epjo2udfw
3GEjMoRmqdu5TPDQG+N5rvsmMiQwVD/ZYEfn37c7ZUAG3aJhtx3YU36aGy5t
IAPlToSxNna9uCLvrhYZfH8ucVoc5yGHLbN234hkWMYmmSVjax229lJYUAPG
HS+DmjHcnwKWFxjOqwF3q7BHMfaZ2JYR569qYG9qE52F3Vy7+dA9nhp0Lj7P
Dcd2VFm5x2RADYy/PNC1wL7+TkD32BM1yFZWed4zivPNupKv/oIaxIgOmox+
wutpm2LaUUE1aAuVP/JmBOfh0js2HXxqYOND4W/CVm5eI637WxUEpgLjH2D7
bdkWIzinCnJvGy8kYtNNAkPvjKsCgXqhZA92zMbXzh/bVEGNVLyu5SMP7deK
1zx8XRVss9RD2R9w/vNUxpqu4eu921ekYZeyC3K1YlTh656/TyOxRTTrCYvh
qmBv09HijF1DnxS/GaAKc1GuogrYZLVds722qlDmuN3p3DDuH9LCtTaqqhCy
ZZhjPMRDLc71N31UVCHjTkCxBnZeWWBotIIqmLxwtZfBPmz1aXOdhCqQrb/7
jg7iPIhuAOpfEuy7l3MzBvvR35Bns8MkWCTvqO8awH1ocvpVQg4J4nN+5+96
z0Oqrf0TL2gkQOEaH+be4f6CXHdqUkhg9Uvv2AD2pypuUSSJBO9imQMN2Ozc
X8eMFUhgLzoRFIutH6oyWSZMgqht666SsfdqH5xJ5BLBjmIoYd7DQ5dS+n7a
lROhRadmLOgND41ddTlYVUyECFdf84PYFuGcGukiIhw/Yn7ZCFvq5M+Qthwi
2GYM1PJh39qh/McwiQg6mhpDl1/z0MMFOwG100SYNzw9k9CN+7lLr9ioIRHm
mnKyr3Xx0ML41fiv+kTID3hQ5IUt4cOUE9hAhLCQ4/FbsXWDC0hqWkRYQjaf
XuzE85cYsNaeSIRB15Ylx7BJjVIHOhYJYLqOum/zS/y8p+3MqXpCAKR1Jrml
nYeOshfpTY8JEDJY9zkL+8zacnZ3FQEi6DKk09i3jRQrp0oIIGXJWkrD/mwz
+kwziwAsl/dT59pwP4u8+DnzPAFoSQyxla08VDv2WD+KSYAD8js3uD7D431U
QSo0JMBEz0MFXWzny0VLnusTIOw6u0MYW1AjvVN0LQHaTM9VFzfzkKXXGY9r
ZAJYEwzOfWvioSGe3o1kfvz+QlNmSCMPCcw8mMttVIF9zz+JeAC+3wslVWi7
CkwY2XrefYz7kf9pAtVcBfp/yI76YS9wjS9GmahA85H2dZuxi/s7La02qgD/
qgubXlXzkGTNzH/9K1UgYY+54PwjnBdndGXmxFWA7Km4b+NDvB7n6ny03ijD
07bwvBv3cT76RL6J71KGzKyBNgdsiTGrTV9fKMPlXXG1atjwdmhpTbMypNhu
WiiowOOp4svc/kgZHmgGfLlfjteLv3m7a4YyVHx9fxZK8fllpn1FurMyJE3J
tpSzeejnD1RRekgZ2iZM1ntih/NVGjbZKcO57Fk7NewkyVt7pvYqg7fQ287Y
Irx+Vp8I2mqqDNOtxCNH7uL+6rW8ZYaiDFJVRO7SApx3I5buFv8pgZqi71mp
HDyfrzvyFo4qweuFrdrrU/H+Dk8s3eeqBCaX+T4OpOD8W2dbfc9RCVIHH5hH
YQ/Ef2h3sFWCq4wv5N5kHlKy/Dpbu0MJsiME6WeS8PO7Sck0dJUSsDVjSEUJ
eL9VuQ0uTivCuYuVr17E8JDbjZ/yf0IU4QL7+3mx87gPJghc9DyjCKflUsKz
z+HzTsyyz90BisDYmqShh30rlPS00FsRRozdDzqH4vlwMfWxdlIEj4CTluXB
+PyodeVZnpkiyE/6UYyDeIjWoBS0S1QRXkdyDCVP4f3N1e9NS1WA7sE3hf7O
uG/6n/CoSlQA/o23D35ywueVxey5V3EKsHnNzQgb7EEJMflllxXgRO0Ko/WO
uC/pDFifC1KAKzJnV3EdcF4Fh7W72CmAb2lJ2mZbnBdirfUrVRQgOzlfIMgK
ny9WHsyvy5QH7nDxKnkDHvp20KmSkCEPF5X80o7r4/109UhjcKo8LJf97dOg
h+/PZ5+PBvHyoHPpsO1xXTyfpZdIVWHykJjFL1ytg/NNpySlxE0ecubNfDas
5qG/m/iisjTlIaG5paiKgs8Tuwrcw6rkQO72vo4aEdznlr1Lv14hB6wbvXff
CvPQj3bhjtwSOchSQ0VTQjzkaum1vjlfDghxV5QoS3FftdLiE0uVg6st/Uln
+XF/230/Pem0HFT89bTi+8VFNFb9iwJ9OQj0zxJ24nLRY7senY7HsrBwLVN5
3XMu0nLb1TJdJQuzMD0n28JF2d7gIHdfFs5JJ7Z/b+ai6HB2hANbFmTOSts+
bOSiA8XnezgZsvBkSmVwJeKi2b+MYKFQWRg4n/v6QxX+vsKgBqaxLEwsUa06
m8tFt78r7b3/VAZ0lJylV5zhorRCxyNKSAZYjCjD3tNclGifd+Z8rQxcmefb
Hh3IRVFPtHMsKmXgWpzNn09+XOQTuW12JF8G7thOvknw5iJj+YBk2SsyUKma
uq/ClYsGN3T2BuyRgcCdSgKSllxECIh00R+QBtk1x/cKEbjoWdVc+p5eaeA0
123aqsxFp+Y9uj3eSIPM0wtXwhW5qCnYYkvaC2kIh8HdP2S56MRFSfrPOmkw
NnVkdS3norq49ImaTGm4jpwE1/3hIMeikpPGTtIQWqZFvjfMQTlDb89tHZEC
7xeH92pnclB3i6Je9pAUlFZnBFBucpBAhf2XX/1SUGgsMyydzkGulwYdy19L
QWD5sYuTyRxE0xhlEpqlYMn03Z74WA666/uNf6ZQCvTyxdMuhHBQmaBs1C1v
KQgxsv3Kb8dBwfuzieMzktDvq+S1ZRkH2dcV72ngSsJMUR9fqwgHGVAfh9/8
TxIKPNakWwpx0PfpVxN73krCV8GPzVb8HHQqdklVdbUk7BU5Nq4/P4HcG92t
Yi5IgolJowh7ZAKx1q0+v1pcEtxM4+MWHk2gVeI1w/4aEqB3SOv5X4cJdCyJ
5HCfLAF7thrwHtlNILbyxZ5pJQmgfIsz894/gTQYOzq8RSWg2EwgqnP3BKIx
e2o8uOJwslVlhZ/pBCL6zqY4FIsDeXKHyBrGBBJ/u9Jyy1pxeFgx2uk7OY6m
bt2sljFYDi/Pv/N64DeONvllr+9ZuxzklwcWTPqMo6jt+aXpmsshrNjnD+34
OFKdLc0jE5ZD0aLdzxi3cWS1/WnCmj/L4L7nSs56m3F0b2bC06JpGZzqryD/
2DCOPLbpKYfvXQbzC+edNn8bQ8NTXWdnPMUgWDtubL/XGIr9pLVZ2UUMrPSK
q92PjCGDvmg+U3sxsPvicsvfaQwlPDW5nLBTDPwMWfEX948hk5TyZO2VYmCe
eW7E23QMZW9KKPPmiUKXrZlBlNIYco7cM8rxFoU5Taew/MZRNKLycu+Inwhw
piLeqYqPopuO7bLxx0Xg0JaJ0svCo8gm93mP4RERiKSdyPjMP4qaNRsPpewX
gR//oQL23Cd016Dac4eBCLgKr3GbH/6EfA7khpX+Fobe5sqRVxWf0K/rp8uD
o4Vh34o+7nnWJyQjqiYlmyUETVKVJocu/4dqFVJ8A7oFYeW8grHRs4/o9GL3
xPiwABSGHT3NJg0jx/wjO25K8IOXcYvXV6d+VGEZGtKg9QfVVqNCxfQ3KO3a
WXbJ7l+I7WRm21D+Ar2zUWUrP5hDUtI+WwPWAjJ6wXpb1DqLVB5I3tlokoBm
kw7n+m/9gsyMZD4Fdj9kWouz1Q8Qx1G34jKOY+Bz5nzHqm/8ZUNo87ZW32Xi
r5nFGTmjB7S7EPXKQxMH4T7mB+8fhPWDnWjJ7sPGgpQ+pmdByYlqh04UOVwQ
eWdTHzNIUUmi0e4lcmnhdjd59zFTf37e28t6gYKY5LTrr/uYb5+k9ghsf45U
iBvDrDL7maxt3I+22oBysmQy1DQHmJW/jY/WOCD0teciK8J0gNnoUyTUbFeP
2lr7wobsB5gje8/v7GfVoSENroZ/zACTIq/RKbi9GgkxIsRJvAFmVmZIv712
ORIrD07yYQ8yHUgv5p/blSInN0MtjaeDzOC/2ZuGWMWo3yZ2oqdvkPm40QJE
tt9FSzLcH8uKDjH1LLPaD2tnI+4RcWMxjyEm+9AYcYx1C10b/hZw4vwQk0NO
yJXanoaa5cSKG1OGmO5F/5Uc1U5AApprxKybhpgW71U8yNujkfVKgubl90PM
Fjcfv0DtMPSZOKt/f3aIGd17aSFZ+xSqe9ei0y06zOza0hAgfyW+nm0C8uPk
Yeb/CN8+cQ==
       "]]},
     Annotation[#, "Charting`Private`Tag$8119#1"]& ], 
    TagBox[
     {RGBColor[0.880722, 0.611041, 0.142051], AbsoluteThickness[1.6], Opacity[
      1.], LineBox[CompressedData["
1:eJwV1nk4VV0bBnCJSKjMszMb65RIIpuMSb14FTInUwmlZKoIpfQiSpSMUZSx
SYX1iEOaSJKEMp1tOAmVBtK3vr/29buuPdxr77Xuvah7Qxx8+fn4+AyW8PH9
/7i4D2i5y9TgK63qgNh5EoWJnHVoF1CDlkjnDSuwxyrtT/EtVYNyp8Wfwtid
v4cG9/5lwaSX4QkB7JI0wQK1nyz4vssqdD6ZRDvrbFSrx1lw+f6ymTHsa5Jv
FZtfsOATo83pCbbEw2vbvz9jQV5F9AeEfdrDL5rVxoIukym3euzQ0h+9SRwW
rHNe4VKLbU4oXNnRwAKDgUm9Cmzefk+5d5UsSD51JDYb2+jJuNREOs7Dqd4W
jH2W/XT3tzQWeBdbWBzA7s4pyVpMYcGhsOEtAf+//zEfJclkfL7BetZe7Ova
/XSjeBZM+DZ17sIWvdyhkxKGrw9UzzbC7j/wwE7HkQVJK5I5Qtia7y+lGzng
8bDj3QSwIyyPdFnasYCdTpvm+//4qOudXW1ZwMfbJvb7HIksu8s8E8xZUGA8
oMLDrjDJDe7WZcH8D+2cduwT0onno6RZcAuxyQzslO7t4iWSLNAc/7YjDTv3
skTa69UsmJMOrj6PjeTzM9TFcR6f0OBEbD6Vx1e6l7FA4oonhGPHsWZu6vxk
Qv81vUZn7AR9d85ELxNMPqRTFLCTXfQW9+QzYTar68qFsyR6RORWpeYyQSfn
kdZ/2BNMIZ/mHCYIWhXXJmHbzPa0rslmwjqLqJaT2MLJMRf40pmwWbSh+iD2
6bomRkk8E9K8opusseNUHbbP+DFBuzTj4XwSiaoEH/9h+jJhe8lQ0xz2p0l6
1R4fnC+xvm0G26T2u1SzJxMWeMuektiLdtkDmc5MkMg8lvIGO+bUp0NGNkz4
ShgTZdjHRoOzzqxhQuFhMUlH7BMZn90uaTFhLc1AfCf2adMgapEGE4KHziy1
xs68FljWwGTC7rpjfYbY93btq/uuzASX6r+WdOyvHJdPPuJMMFhy6df0GRKF
lJirm3xhgGhCW9kZbH9/hdqfVQyIPcF6n3+aRDqBcXVqlQzgC26qzMZe2D8G
u8sZcNx44GQ6dnrw/ba7pQxw+3BUNAG74ajDh9BCBvyyPN3thy2TcG5xLIMB
3swRdS3s5vzf5u/DGXD+os7VikQSpRZ6bxM+yoD27xWXSrD3XH+6Qz+MAe+D
BpNysadvZO6+FMIAIepOlxRspUqdAPsABtjMJhccxA6r35/c5sKA0heVbZrY
tN7e1w+NGDA1tcw6L4FEnCKnscbNDDiwZmXyJeyAg12LbZsY4J4S25yMXcH3
SqtXlwE5cxEKEdib1RoTf2szoGn1fXs7bIcjNwwMlRkgoDE9shhPolPiRwrq
/tDh68lPzo7YzJ7pB83zdDDvXbl7G/bTgoOvXvyiw6l5f2tjbHE9//m+73RI
GPMXVce+4rpn15/PdJCNilw1f4pENTdNlhsP0MFK1uVvLvbQVrFDqIEO6GWM
xkAcXq/rtWs76uggwUmefo3tT9n+d/ARHR7JPb/Fweb9SfpP4AEdcvTLF29j
z9UKlG2rpMO+3HqpaGwR9sLQmzw6vOL2/ZDCXq846TgWS4eQ6LWWRCyJYr8+
3bTaDOe7zDE6cIJEyzZ2IDNTnOf1xCM37OSId5bhBB2qQxe1dmJn/hl1/GBI
h7W9jdx12OVCSw8V69LBoP9g/ffjJOpV3FJqwKLDh84PIzHYuubV8nuX0+GB
SD8nNgavv9O1+ReF6DCnZ3QuFJtoQ2qtgnS48GaB8MK22flKT5ufDqWdB08S
2N7Ok/Zzv2mgaZlj+yca90UQ89w5Hg2Oq4ZIhWOPX8z+XdNOgx09Kb9co3D/
5N3PaHhJA40LjZbW2NdL32g/e04DK//aWF1srwYxz8FWGvgcuvFIFLubjGta
CTTwXBNlXheJ5+fm/eeDqmiwy5WdJ4ud/2mzCusCDfzGhrkNx0jkpN1nmu1A
A68pIfbzI7gPzw0qtNjRwDSg4+Ed7Kwx7tfZnTRIGjNk52D3Xp8ptt1Og0zv
ivdB2B7KQiJ85jT4wxzQFMP2E9fp9NOjgairTPm2MBIdmT6zV1eOBht9cgur
D5Eo7e6G+PZ+KnDM7hRsCiZRh/6H84J9VDBbEsBRxF79+FSmYS8Vln/3aF88
iNdj4+vSG91UKFxSe6kZO+NVSMfJdirEvb0wvhM7c+yW8rpGKtg/iMr2CCJR
jhKjNu06Fe4IpB4O3E+ivrznjS2FVDAyu7tuG7YyPez5Qj4VeqlynerYuRpP
BgKuUaHrhl4DGUiivI1egqaZVPhl/XPTPuxCuxyHmTNU0PrdVeAUQKIbCVKf
7Q9Q4YDrt0Q1PxJB+2th70AqNIi0+PFh9yikMkL9qfB5N4f63hf3bfVytxQf
KqQZPGaew97fv/jsmSsVttfHeU/sI9HajeM3zWypEOT59UyRD+43sn6f3hqc
/+aHhB9eJGqy8e+T+0IBq3Vm/squOO+46KZtnylwgLP729QeEkUl1WRETlKg
mz/TCbB1Wv7Y9JIUoHKW5O/Fzje9+PDqJwowHEN0i11wH29qzFTppMBcuJEN
zZlEG1mK9ox7FAg/Eio774j/fxy47XiHApNXfqm0Yn/28RNOrKbA+Rn0Ix37
ekE1Gi2ngDLDXUkTW1LZeu2NEgpwrEzW7P4X95vk0RWaWRTYLeZrXWxPorIl
7Rx2NAW0fxA6KjvxfAk4t8EgkgKRnTkaH3fg57VbFGw9RgHnW+eH87Ajc+pi
doVRIIvUz6VgW+uXbYg+QAENHR11VVsSjQYlFrS4UsDf7KbLKhsSUXoMj7sb
UaAsfdOJRgsSdRn/mPDbTIF/LGrsorCTimucQzdRQDh2pF8H+8thDd14XQoc
PuCvVmSO+11MdvKmNgWk3JNDYs1I5Go26/xNiQKKgTlZa0xJpO1uHygzrwpF
T5b72Bnh/dMR0RLDH6oQut3u5BLsiPOtQ15fVeE/QTu7GkPcz4+3uN2aVIWP
XI+VktgeCpr/mPSpgs9v7q8OAxJdeMevt79eFS4u0zY11sf9Zn+Xr+GkKuzI
EE7tW4/nk6Vslq+AKkh5X/wmw8J9KFjk+JJPFRaanxU/ZJJInrN2td4fFciu
MRZwwz5sZnlOYE4FDnPqW/MYuL9NjsYUkSqwP4vqTaeT6JzBG6/BZyrQozGf
o0Ah0S7tVA33CyrgY9Sv1iqP9wurhR47qqhAeniQppAoiVq9Gq4GK6hAxc6r
k0kr8PeuPBqTJKMCiz2tG0Sw3XeMbKkTV4GBeAenFSJ4/SY1Av2vMniqFQ0I
CZPowd/oltmPynC4Iz5pfCnev3yefp1WoAz5oiuX2c5zkUpb79gLhjJEinkz
Do9xURzau02DqgxDcSXpfSQXjdybKE1UVgbdqvZoS+yywt/7jWWUwefKYp0c
l4v0YxQ+Vwopw5Sf5NT9YS6yY++ZSZ9Qghj20uvvB7go/tL7X85VSuDHNpC4
18VFY949IqOGSvDst5PFzQYumieTU7/qK4Et4+pifz0XiQcTUvy6SqAdPfdd
AlsvqkRZVVsJBlMYOVGPuehU+pF1LkpKEKqaUGNSy0XKTat2v1xQBC2xSL8b
1VzkwNhWcK9eEfqexje9L+Ii37IFZvNDRQixruv+XshFEeuqyjrvKUJZkf2q
1dh5RrJ3v5Qrgphe6FfzfC7iOY62aOQqQu2/+3wKc7jodGIc79oJRRBQZ+tv
uMRFj7kP9U8TivBd6sJsSSLO+6Ba+YahItiaBE6VJXCR15nSpU/1FaHmiujf
8nguElDPbl++ThGuawS6VsdxkW1ghP9/FJx3xdbx28e5aGBy4+WLSxTh6LLo
a+FHuYh/5s5cYZMC9MfJ7Nu5j4ts5svvISsFuJEx/L3PmItoYeGKdHMFIA4R
6Xe34Pc3YRx32kQBSt6bsZONuOh2b7vtDgMFWPuTP0BvMxetfDQz3KupAKTG
3vrjelzUFaEnMSemABKe01v6tbjIfa4uWLtLHlYa6pS+luWi0Jnnatle8rDE
9XWdB28U/fqJqivc5KE6mI06JkbRKb67hs3O8vCZ+a+D6fgoyliZ888XO3mQ
zPnBVOGOovtrgo5ZmMpDzdtuz5aPo2ghULR1hioP6haCAh2doyhpyNbPZlgO
Pku1iKMHoyjvzcvr875yYCe7itUYM4oqTqVX/LtXDvy72k2mokZRw3qn2lse
ctC4gdYhHzmK+lI/PXd1wl68YxV0dBTJ2X6dfWwtB/uauyMWD46itGY50xgt
OfhaJfym22MUxd3z6V+YlgVuBx/sJEaRz+Vf0ovRstCTcqJHcn4E1aTxxwVE
yEKqz7OEjz9HEN+5FbzOI7IQLt3jWzo3gnJilJ/cOCgLMLO0UX92BHV5mwbb
e8rCBprAA+PxEWSufbbl+lZZ+GhUGvWtewQxGuWObV8uC4zjjwTnqkbQyIR+
T1amDExovGMLeI6gobAg/3vpMiB+qhNk3UbQp4X8udcpMnDZQ+GlussI6hcX
kV5xRgYys2XtzP4dQd06ffbHj8lAZbP9cxerEdQaFfvc21kGsrQCpkXYI6hM
pK1BU0EG0Lf8rNCFYRSiuae47po0LElIEelLGUbf9njeVbwiDZrmpPLx5GEU
kbyvKSpTGnSbIF0xaRjF8YIHN6VKw6SowxW7uGGUURGvfC9WGuimrrNXwobR
A53yS+U+0rBCRc2u0mkY/d3MdzpXQxryTOz5nisPo9TtJX6x96SAG76gGlIw
hJpXvMu+UC0FscJJpUuvDaGfz4VeFpZLQcCXwryLWUNor23gBk6xFJiehae3
UoeQ7g5tPpFMKYjq0npdcXwI9e6syc4Il4JziN0u6DKEGA4NL0r0peDyYQfm
mOgQeujcrfPyoSQM0/j5BQIHkbbP9tbpe9hr0c3HPoMo/yC4StVIwqv1Gk4h
HoMo6VRZgmuZJKT3L2l69u8g2n37RPf4FUkY8hzItTceRLN/WVHLYiShlHq+
7JoEvt+NY42EsSS4rlnpQq39hPK+y9nVPJEAxQHzhPe8j0jxSKK3ft9qECq+
+mbDoz5UMPD2uMXQKrjuXiAUdLsHRe3KVyJnVsIF/gyDRvsupCX26GOYujg8
o1/quSbajr7kXK2V2CQKIRFiN8dTmtDHLx2RMwEi0DItamE9VYmGFF7ZDR0W
hlVsv0bO2HVCYrnqKsncZbC8dTQo6mMj8Vjm0qEjnQLQbO1Ar97yighf6Bwj
P/KDmmNihFvhW8KjeJ/1VfEl4BsqkmW89wNRbRsT3ai9iE4aF3wRTPtEZP0X
WVa+8zf6WKpbv1F2mHjnqFImf2cOicbfnye1RgmjFw5vS9tm0S51iVKeKknM
ZrgXhllMIU4LZ3JT+RjRw/HQblefQvvFSiQ7asaI+h+e9zVFp9DZqS+nfWrH
iCTXvc8GOz+jyrvpu042jREqdP/Zf7w+o5x7onXn3o8RNjWhW7WjeYju+uLn
jMA4UdgRPzRSNYFGNn6pFXUZJ+zFymi7lfA+t85S5tncOFFbJ/Rq6x8umhG6
s5c7P06oBPlGsvF/xVCuqHWRb4LgPaN0COPefu/qNkxfMUGcTrp8/DGdi6yZ
ITmE6gRRtzSxh6I1ilSCfcYaLCcI1m/PlEmDYcR+wLk4mT5B/Hip9W1J5QC6
mvTbOYwySWgWz1gtPTqAtuooJHkwJgm3mAdXBQwH0OQuaoul+iTxRNPMTKi1
H229UH9UfN0kkXJmT7roxz5kJrj8TRQxSTBMz66TXfkB6eayBNrcJwmHu9wg
7ZB3KLjwJMsqa5K4faVgdDe7A1GqzErUBXnEp4M/FTf0t6PM661CHGEeEVBS
HlTr2o7cGa3mHqI84pisnHiT8ysU4Wm554wkj8j8xbPrcXiBmmjROnepPOJt
fWY3v9VTdOnXSErUFh7hYDkx6MQGZLW++3TbYR5x94+x7yNXhPx8U28JhvOI
puDSZRznBnTqTtmscSSPGLI7sa3XoQ5dlLw1ffMkj6BKq7cLWNWi2SnZsT3n
eUTuteheF3YVsn2IijYV8whX5Rc/njpXoPG6ni9WN3lE1N/8zQMOt1Hj8NFY
x1s84mGTDQhb3UTr+ouO+VbziI22uc/d2fnoQu3+n371PKLMjavEdchBFh1W
RV7AI8YpaYWrrLJQkopHkVMTj/ArHS73ZachDuvErS1tPMLmg4I/xSoJDVmU
PtB+wSNafYIPH2XHIpt9dlT5dh6R1BM/f5Edisxr4ib4O3lEh1njEemzqQ19
7jbSE1084n8w624J
       "]]},
     Annotation[#, "Charting`Private`Tag$8119#2"]& ], 
    TagBox[
     {RGBColor[0.560181, 0.691569, 0.194885], AbsoluteThickness[1.6], Opacity[
      1.], LineBox[CompressedData["
1:eJwV1Hk4Vd0XB3CUlEIkZb5zJaWUoahDlDcipFJUhlCSEpqot0FSKlMDpQxJ
aKDeZLaWzNO9x1AkhMpwufdGJUP0O7+/zvN59rPPOnuftb50t2P2HhJiYmJs
cTGx/z+nDyLj0awlaPXsnpPWKAn+0tfseTOXYPjo5Ad1yv2ZdpfEZizBLxay
FvKUGyd6ut3+cnCGnKLk2C8SUiMlk5aMUU6//LuMsk2hpearAQ5W65LPnSk/
XPBetayOgxrnFWQv/yRBIe+h1a8aDt7jvZIOpBy63zOIU83ByKtPJjwpH0//
3RZWzsEjB5zfWFI2J1TuWxdzMKGt7KY85SHvA4tbMjl4W+kfbvwPEozfDSjy
ozkY1qSpmz5CwjWdql0/IzmY+adXJ5byh/jU2OlbHPy4XEL9KuXjp9zVFoRz
8Ivlj7KDlFO0O5jGlzm4oPnHVk3K8+6Rurf8OfjOqkk5apiEjiM5troOHByv
Ih29vpOg9fFOtLE9B0maCc2B8uktAc1bbDnof/RjswllBfpqR6dtHNxNN5FU
obzlQ8aBEHMObk57f6FWRMJLk0e+H9Zy0EHscaMW5fMLr9w4u5CDPnLie9oE
JNz6YCWbuoCDLTvz5SsoP7qnENkgz8FjK/tyXlEG5cSYpbLUOnd3XRhlMY2C
+x9mcdBs/O0CfcoXOcNpumNs3KFhJXNziIQQg33l/DY25jJP6mgPkhC+R296
byIb9W4FKy3vJyGfeJQV8YiN0t4P1RQo89lS7mXxbPQXOM0b7yPBcqS1ckUc
G3c1uqZVUJ4dHhwlFs3G7AvOpAvl0MJSVuplNlY/WsGN7KXqa9pbDXuysS/v
tLDzKwlZkgVTbA823uIvEyul3DXIzNrrzsaxruaxVMomub8Uyw6wsSy5+JEv
5WnbuM67jmzUzfPO//OFhOBLXX7GlmwUqK5QV6R86ptv7NUVVL0Qt6GV3dT9
xQic7yxn4+96/zkylENNfeiPl7HxlOCe5GAXCXcfHs4oZrNxalbc/VTK2TsP
Fv5SZ+M164k1apR/lO/pcpdl449NWVLin0k4lmq+1ETEwuDryv9ktZPg5aWS
O5bFwnuhHYcetpCge/hi4ZJMFt5n9aoHUv7j3Y+7XrDwRqXvy22Uo33fVr9J
Z6G3bbDr5AcSigPtPx1PZuEFj765uykrhVyf7o9h4R+XGAep9ySUJU6YfzzJ
woaLmaWWjSREJLtunR3IwtaHT1PVKe9NqbI28Gfhtc2VLt8bSPj+9O6uO8dY
+LBnYM8dymqZuofsDrFwqvqFUwdJzW+Rd3j1HhZ+yrMJ9uCRwGhra8gzZqFq
vJC5s46E8se7+0vWU+tNnh4alA8dbZ6uNmRh0J8Vfn21VH+KcZe3rWVhiF9L
72nK65eUXJnQZqHlXNI8roYE+4Cn64zUWej47HQ8r4qES7IBSYVTTKx2GjCU
LyeB3fo9p2ySiWzZtr1NZSRUJR3l1o0zcaXxUpM7lGX1vCbbfzGx5c73HYsp
33fau3NKwETpqBdxqqUkvE4zmbOxk4lToqlDSiUk9GyS8YNiJop1zT74qZCa
19XauWQhEz3PN5XcpexFs/rbnc/E04zkDjvKQ1NhN2fmMNHaYrtNZQEJo7kz
M7ZmMnFj9Oi8zHwSpHX+9DQlMJGpQ6v0yyVhteqgQ/8FJq6oOXPg3X8kXPhR
ZShvxsQF2kqNF9JJmKVPgpkpE5tc7U/rUA4/3bLlJEGdbxLed6RR/TX1zeGT
ERPn8LSz11F+ITXD78laJu7oWflXkEpCm+qG9HUcJm74uDT0nxQS1pq/Unab
Q33ff6mhpY+o+QvNTbwtxcTXBrejDlEmqmFJpSQTS6Z0rGQoW9pw9bQlmOi9
zL5650MSXB0H7UYnGNi4xX6g5wGVFz7s69eHGNhh8+eUIJaEgdtxE695DFyt
H4Ul0VT+JLyNKa5noBq2nN5BOSW9SbumloFr5ttVfI0iwaVY5kB3JQOPhm/S
nEX5Q9/FUjlkYEP6xyKzCKo/13vf8Mli4JGPB+wzwklI7FqvwYlioD8ts58e
QsJu7XbTOHsG3tny/FeSP5WH17tVKmwZ+MpKTaBBOba/98eIDQO3ZAX4PjhB
3UfK8JNtVgwkk9bLxPiRsF9dSlrMnIF6d8Izg4+R4Cmr2+ipx8CSB7HL1h0h
IeD7Vbe1ixkoJyYc2eFGQuSbNZd5HXQ8f9Mh9rcNCaTBpxuS7XRku3zm7qIs
X3DprlEbHUvmdZ3KtqbmsaQh/ekHOtrr7NH020ZCDPcY+S+Pjif7Mt92b6X+
X/8z9VUldPwVXhn31JyEeDVWbmQKHbstO1+/W0fC0xBFgd0ROhbe+ff9YgYJ
yGuY7XqYjmD+5A5BJ6FVJYJ13IuOOzpXXvWgUfn4ao7zLXc6lskdnXypQYJ3
x3RNjRMdA9q9FxiqkrBSfyDNbBsdXRS+7GQoUnnUV3RQbwUdT4iupthJklBq
6dW+WETDQPkkRls1Dx4NzDPcKqDhPdfnYa2VPDgb9jrmzCANd0aVL3tfzgPd
iinLtj4aHlssv6i6hAeJprfzHnTRcNR0p/+DPB4EG5bc1Wik4VPP+tb+NB7o
c1TtWNk0TL8KFqqhPMgQ55XrBNHQdG3R5MX1PNh/6PqadWdoaHXMIr7OgAcK
vM1Jm07RkN3yOENRjwdn4guDd/rTkLHSW+qhDg/+MchYE3SEhqtVP5+/xeLB
N58rSRVONCxrOLptRIYHtFajc/uMaXhwVqHO804uaO+zO6w0qYnKM8afOJ7i
QmPAvFSj35oo9UJvesKfC6dvVPa4/NDEFzGuRvePc6G8YIPzs0FNDJqO28M7
zIX9KlrbTdo18fHJuNYFzlyIapHQ8y7SxCvp6idmmHBh1O6NWPG/mpgqSNM6
LMkF3LIo1mOmJl40npRLu1IPQ5KPHerFNDFL6VBn9sV6UC5fKa83pYGVtC32
eK4eTphtuT5zVAMl+QmatYH1wDYJDH7cp4Ga5d6SuR71cH1dk0t3jQYeD94d
P2ReDzu1I5bti9JAV4WvN1+I1QNfXqrAQUMDa5ONxAU+dVDpUvzAV0UD7R/K
GaR41UFKZmBwmJIGhkTnJOxyq4N91l83FMpq4GfNw+PPd9cBGVaCzL/qWJUv
vk9zUx3k/A2qGPmsjq/PhtgtUqqDEMH3hsgkddzabFaqn18LGtVt/XUsdVQ2
UdxuOlIDF8Ft6zI6tT9Ijas4VANfs/npV9TVcbOK7fIv32ogI3nCe6OSOtaH
dR8//rEGDIJVBJlS6hh4hFe4DWvAVmfvcDRfDa2F4iOzb9bA5Tsfxx2z1HBj
qrReAKMG+l1bpb8ZqWFEB9Nb17gaJvvCI34YqOF/E+bBk2uqQdaXUJRYq4b9
ysoORcurQe9sqrqmthq+88nbuFy1Gi5FB6zao6aGq07tP5g5XgXqpfN31f9R
xTvdL+c5ZFeBPWtrUnaRKj4bGWb1caqgoDfPIJRQRWsZ/nfhcAXI5rxSf2qk
inWpjT2DfRXgcjV9RpWBKs4Nsgns6qiAmUvjeHNWqeLXmsaDWdUVsO3waa+b
NFVMdPet5SdWQOeg/r3b4qp4Ktkovsy6AiSG/xtNLlXBzKb1tC+J5WA5+SIb
LFRwvwk37dzyMmD4n1RlmqvgU8HRS1K0Mpjkb7wYaqKCqUlHKsIUy+B5G2+b
9ToVvJH/6ozfVCnI5Q9/adNSwZvGaRKfuKXQfFpPYVRGBYfu6ltIHy+FfaOF
vtrNyvj665vWt8/ewfHh2iVxLsrY35L9j65UCYyPwauXzsrot+Nd7JYxhEti
b4zKHJXR7X2Z8/YBhBi5+O0iW2U8dr52ycZahLcrfE5tNlXGoMUKapG3EP4c
nlc5TFfGxXMiFcUWIIT1bPO0/LIYw4LpFTXsYkhoqk+Z9FiM8c0NywRteeB+
b3zhdNAifNL7ThhamAVf+QatsXeVcE0hXPppGAfHtPY+KXy4EN20E04vkH5A
RFilel7IVkT/gYV+K2PfEHmOH3Tr8xbgsLScmGzyOyLh12Lb1+8UsHSWh3vT
9VpCNeCKq0G7PP5McA65r9VIJHW+P7e5Zz6+Tttwt3NBC3F2Z6Ja37AcFp5Q
75x8/olYLpP/2X+pLJ6QX1liLt1FiOIf5CoYzsPN0+51hrY9xGcReWb4kDTG
ydj2tFp8JXpUuLY9J2Zjk/PPUVn9XkJhjub8BY9mYceyuQYJ3D6iQOmOX0Dj
TEz6uPTZW+0B4uSfxv6+zxLoo9BF7/PjEypmdm+TWyXwlJ5g38aTfKLoGu/y
vgYJtJOIKow+yydmLqrTaHongaVejd90L/OJmNXlDsVPJNDqLV/S7jafyPLM
wdtHJPAMCH0k3/IJPvkg1vS3OG5oyLq66zef2P/k4D8PZMUxpFJp5KPfIOE2
d/3+/Fni+Ft7opsMHCQ8/eQCPk6LYfWP3pqyM4OE74b8hEUiMXygp3jr8cVB
4tx7ud8xPDGsT3SR3BA1SMRLFjy5ESmGotR/lbozB4lPHvIzziuIYeTn27wx
/iDxaltwUIn2NIxs7J6BjkPEG1ND7a3q03CpIPjKiNMQkav/s52UmYazrwPP
Mw4MEUjz2dglnIIdvNj2sx5DBPenk/jfrCk4tM86QObEEMGPN7pqrDcFN8/7
exZcHyJYgononA1/oPWPym/z/CEi9uaZjBc2E0ATbNZyVxAQ2bTTewmTCfBt
bY9rVBQQjf+dlG5YPQFkxPWlJosExLw2f++fihMw1jbwdKGagLjA8dUy+jQO
R1J6tmewBcQhcMuo8hqHK7dmWgcZCgjDYauMLxfGoPnFee0yZwHR4qCRofzf
KERt2MxdnSgg3nBq+f6PRyH+7N5N+5IFRPTYqeXcmFGYfKvREpoiIGziG55f
ChgF1RCzQ81pAqLsS0jmoN4ohCtXbt/zSkBknRh8U5T7CzKCBV5z3wmI65G5
4Fr8E+wTfhir9AgI4zr79+nVIzCz3WqHtrqQWGO8aaFswQhIlzsO1GkICa3n
q3eeeD4C4n9SOD40IbH4xvz36yNGoGhw9H4qU0j8tOI21zqMgL2heehcLSHx
rHZrs+DzMHQEdZnd1RcSKrUmTatHv8MB+ij9rY2QGInZl+y/WQgvc2w6dwQJ
idby/dq8pUKYlVDFTAgWEkW/D7zVmieEcTPW7oFzQiLMya2mu1FAnQ+vn70g
JDSYXiPbXQQwfVvHOPKKkLB8fXyTdtAQ7I93C7oWISSSycs9X7P4kPevkyA3
WUjYyWQwdqn1QUH4XjX9CiGRWyjF3TTVC6aV54v2VFLv8/E4o9PZC0kqNQ7B
VUJiqIZGzk7sBfGcA4eLa4REaNi9cwXMXshu4pjp84RE4YwrrbTl32DGL7ng
Xy1CgjNx4Nbgui+w6lbaeE6/kPhdv/yneGYnbAgIbDgrJSK0ngxbzAjshKK9
j5V2zBYRzsE5D2YadcIFX9ckrTki4p2WmZlUZQf8XPH9Wou0iLh1dW/0vM/t
wHcQ5iyVFREs02urFsl9gptuOdLpiiLC/k2vj/axFpgMjopg00XE8/tJ33bp
kGAdvbJd21BEdB0dU13TwQNxXaelIsqHUl/45Drx4H14SU7WOhFxatFi2VJH
LpjvnkxebSQi7o4P2bba10HzuGmx1kYR8b7o7gcJiypQ2aiVMGFG1dvC796t
gyBtPpyycLuIeDO10SPfCSDB+3hyCeVS3/RZ5Y7F4G6hMOZjKyJ6bM9vbbMv
BEtN/ZcldiKCvnApb6ZFLuxgLd3t7iAiHj0MatujkwV7fm5mhu0REU7qdb+r
HF/C3bxvg8v2ioizfxPXd9o/B4c4S6VaynmlljjbIg1sRvOi5zqLCP1tj2r3
6STCqmjf9Vf2i4gM5161Xvt4mK9/ls44ICIGaJHJ8y1iYa0F37eYsmf6lxce
OpFgmruB+OUiIiw/qXjRLMLAo21TaYSriKh09z0RqHMBpESizGVuIiKs9fLk
bZ3jkHevWbKUMmlWErDwWkRx6+i/5U7uIuJ/he/Y+w==
       "]]},
     Annotation[#, "Charting`Private`Tag$8119#3"]& ], 
    TagBox[
     {RGBColor[0.922526, 0.385626, 0.209179], AbsoluteThickness[1.6], Opacity[
      1.], LineBox[CompressedData["
1:eJwV0nc41f8XAHBkpWhoiHu53CHjm1JKqENKKQrRV1paVhLZ3MpKqGxS9iwk
FGV/DiLZo+RLChXijsgoop/fX+/n9bzPes5zZC9cM7nMx8PDw+Dl4fn/u3gJ
5ZIE5VHEotecx9IdnEWCTdr45dF2X1e830V3GM039uNZJo/tExkiwtbu0Dk3
NHjhLwOvh+m5kxzcIStcIFX+FwMr/fb2X2G6w9GKwzKF3xm4YOFg9/ihOySK
v5d63czA2x704Kxud1hbmnhkupGBYxKqAtG97hB41sqb8ZaBUmmNorc/uYNj
9mxvUB0D3USudTgNu8N+kHxkWMXA1q9dTLcZd2DZnZP4kM/AiS5xbZWNHqBV
833dWCQDrQv/TLme8oBglYYTU+EMfPzH7JCGpQd0J2TFLYYycPT3nN6yyx7g
6H6RJH6XgcF69ubpDh6QodxP1fJn4A/lWgOSnwesfNCuGurMQIdVr8Onsz2g
/8orI1VTBnJ+mdKsFzzg5vrb97zWM1DJdoP+xSJPCO0+IpYlzkDeCoHxNWWe
kPRgbXjHmqX/5Yeq6ghPIDalRG0WW9qPxMsVe5o8gUe6/FG3IAOvXqh4Yzfk
Cb6MiSeqv+joI/9hsX6NFwTsOlM31ktHh4RkeqaLF9w9qbZokULHiS+rncgG
3lAGSQVhSXScYVxLJR33hjG60MXXCXTU69y3Xs7CGw5P9rz55yEdY9Oz+sHG
G4TvMiN4IulYmzsf+ibAGwIramlZ/nRcF6PgtJLwBl8ZkyMTVnTUJDUpxqgz
oUCgfIF+mY6qrnqL1tpMGBinFlhcpCNHoLdD5xATtEum170+R0dmnE6kiDkT
Fo0efoo1p6OwhdjmCXcmMP0GnLQOL+WHd+yWKGWC+zeHuDv/0LE3a9OLee0b
cDOKfTpGiY4t2zzUPA/fgEAde9l0BTp+liOz/x6/AbGJtjlVdDpu4XTKKFjf
gGKzSxXTZDqKsH/dH79/A37WnRy4KEZH7O32Ve+/Adey9m/W5tKwbDRHa4f/
TbC2liz5VUBDjemM2Y+cW6Bq61shn0/DHxyeLNrcLfhjN4on8mjYoVOkW87n
A5EOL98WZdNwuEkggCTmA1WuJn2OaTSs4UvlJdN9YENAyOJoFA2VLGqEJU19
4HXK3P7/3GjYr7nxK/2lD4SlndcXdqWhgcZjsluFD1hkNBjucqahAu3OiuYa
H/jxOPZEzDUa8usUSQS3+QApX9XG2IaGJXlbgw999wHnSru7b0/ScPCkktkg
2Rfkens7SrVoOJEgQk256wt16f+OVmvQcJtd1/dDUb5gc/Xd4lt1Gjpmgcrv
R77wjKdVqXcHDReO0o475viChnz17TnlpfoGkc2lb33BxOXxbk3y0nwlDcK4
3A/8xFxSKxaoqBL9eldbmB/Qe368ej1PRVU0dHOL84OG1Kutzb+pyKehr8hI
9QMxNev5j9NUZIpaiyc/94NHpyzMFthUdJPO6Jh97wfPn2gv3/uJioYGR44b
SPvD0D5RJ6KKij73zSsri/0hY5tySXsFFdfral49QfiDNeXI38EyKopP8Rr9
avAH1kLQff5XVGzR2NLx70d/mCnhz9HPp2JVn0NJ4LIAEFH5M9SVTMWUt7Oj
uccDYJvUuOmoDxVNty4uHp8PAJ+fDeprdKkYvmJObbddIAjubCd0dagYkfCl
PtY1EO56fNBzAyoWFAp5LfoEQuzCN9M+TSpypIrtWA8CIU9omVPmDire0zzs
pFsfCL1Se7J3M6ioiJPLh2l3YMf+wk0XllPxW1hsxd6xO1AWWJISLUTFHV9y
XCZn7gC8JeTfCFDxWN4L78JlQXD4aKuaMh8Vc+tPJxmTg+C8+bjxzJwcFiQs
GkoZB0GoPT0khCWHqk1U1f6yIPge/XDueZscsgq3Fl98EAx6yS+jqlrk8OoQ
Z39DVjBkZHcpNzbJIc2AN1fzZTBYVomeG3wjh18Peaoeex8M3SO+tatQDi+v
GS1XXBcCrzXs7tkXyGEtoWWI0SGQMqAhzYiQw5C//o3NqXfhX+WPOg9N5HAr
M/xDF+c+eIQMStYbyaHn8Ln5jbyhEDc6/HPyqBzerNFk2ouHQm/GRKbBETl8
fDuyVU89FM6ShUR49svhkemiwzV+oWAlptpppSaHpPXxjoOSYeDy486FHRJL
8UptVeuUwyG8aLt/W78sisRNxCvcjoD2XX33BD7KYhHfWV2L8AhYU+4Xq9kr
i7She4XR8REQWd2R/bhbFgWTby2Tfx4BUa3X2m+1yeLkh2M2NZ8jIHY0l7y1
WhZXrfBL6dOKhAQSrSQ8QxY3NFy7+24xEh4HrGMbX5HFU6Ztqf3p0YBtHcLn
bWXx2U5Jmenn0dAjGUZztJbFLHnSO8maaBAuXH469KIs+mTIbYoYiAa7/sXG
xlOyWFKVz1SUjoEtO78/0TWQxYLcvt2khBgoHqm8pPaPLMaPiJyxSI+F2sPW
HyW4FFywFRQ+OxQHSd9XquuzKbiYftZFYSoOvIKeR3mOU5AituoCv+BDUK1f
ONw7QsFLqDc9qvAQUnSiS+MHKHhasc/a4fpDYKpXx0p3UnDI1IjfTfAR7GRI
GdOKKRiWs3CmWyMecnjb6lS8Keh4pcyB+yERztqEbN/tScGrXxeMv3ATYW3b
gdR97hT8+DX+EVsoCTwTKphmzhRcfV8n94B6EhzalbPd+woFZYeW/xZ4lATf
7G+n1p+iYEvDth8955OB0qN544wWBVkvDG2f+qaA8hlj2w3zMmiwuj5DSz8N
Ol1WZmnOymBOg3nQKvM08Lj3ZsjypwxmCd3t5lqlQV35ntO54zIYIr1yoCcg
Dc5KKh7T/iiDDjY/vhlWp0HEBz41u0oZlDeZbmzRSocZ4yKeqlsyeOD3lKj7
3gxAvY1xl/ll8FyMcZfktSxgCaSbtvDIIKN2eIWVTxZsqtuyRm1BGh+UNsYT
EVlwXVcvhH9GGi3N3rESi7KAru3KTB+RRqOZzADh+SwI2d1lOdgojTVf6+nJ
IY/BTDlM4UyENPKnvjpKKX4CY2uEyk2lpfH1uV6+X7tz4Y1lVbyDpDTWjoqP
LhrlQka+KzNogzRO2ghtlLTJhTOGX/dUiEmja7NTxP3YXGgPqkbqXzKGytwp
tpvKhVd/vesnP5Pxr4gErih6CgHsHx3hqWSsaNCqsdB9BtJve0ebaWQ0Gzm6
Y7yzAHyJC/oKsmRc/8rde/9AAXwtHsu+TSajfGLF1SfsAshJm7Pbu4GMn7uj
HcOFC2EXU5KdL0TG7BXsssG9hWCkYjEROUZCUuCF+rC8QvCP+e+3eQEJlf8m
WRpGPYfR8z0i3zRJGBV2q+ynbxHMj9wN+7mLhIyo+YDQqCIQc4B1fDtIeFfj
tKh6ZhGoeWWRZZRJ2PDPzVuvGorAL9Jl60kSCTv2p/21WV0M5NrVJ1r+SGED
TUEhOa0YTGj6qcWVUpgwYWKU1PkSyodLdwWCFJ4x7OgjXywFsVeF5MeaUrjn
zgEvE49SsLyTvaxhlxRqNGyufHC/FPg3P2xbvlUKBW3zT5iWlIKBrYf1fYoU
8tgS32LFyuDT+M4H0bxSuIZ86T/9qjLgm3gxk1YriX/23BfKUayAw/N5xcRB
SbQ8xua5vJsAOWc3Kep+SdS/obbL1JiA+bG9voHakpjjYz113JaAp71tBoa7
l+IHmii3HxKwqmziS6+iJOadeiyaP0fAOw+1tTOikshOoNSLWyKcmalwUH63
CQ3b4j04StXgONEk/9ByE6p6iZiz+msguaslY/6yBA4PM13rlr+Biw9+r1/0
3ohNWsx5jGqCr2O7euJiN2B5vFdSpkk7XFO0yKxIXI/qcWGi1jZdEHYky8qn
eB32q8cVyUZ2Q6l5t2pLqThWp3GKbkAvJE9LGD2vWYsB+QKKhoKfQMrl9vld
H9dggl1A4OmWAUj99P7GgaHVqL+/oza9ZAi8zFJIIxOr0GymY8+U01dQEi37
7LxZDD8cHQqoFR4GbkJ8yVr1lXiuN99VJ3EEPnPbPSdsRDAxJkj8GHcUhiRb
jYauC+N/GjvmcesYrF0us1o8SRCVVlR2U7aPw6HBjJivsYLI2Vxp2rBzHG6V
Kkq9DBPE8Fm+oKsa48Cy3ck46SuI5cepawp1xuFNo6FW8iVBrP2oV00yGgfm
PaaNkpIgPpN9pn7HfhyGV/WibokA6lDc8vPSx6F8Q4yTSyc/ZjpmF9uvYIGJ
2HXIaeTH8BKjkkYxFowKHBMdqOFHwwd79jPWsmDDtHD2kRf82P3p7J/3Eiy4
3sUckIvmR5FDdFEJBgsUwy8d6zDjx99q4s/ktVkQt3zHP1v+W4YnTRVmmddZ
4Panc3TkMx/WTawI0mlngaSu8cu0Hj48KHbKq6+TBZXBbf5nOvhQeaQjyPk9
C/g3Nkt31fBhwYTyYmIvC6K21ZlWZfKhVfhJq49fWVBg9Qqjr/Chf/Y3EZ7f
LBhrj4/TmeXFn7Lzj77LsOFs5qVD8WK8iJ2rI27YsOHCCo2zZYK8yAimhb6z
Y4OV0yqX/xZ5sLi1KlHhKhsc9pQlb+TyYGpy8O8WJzbceL9qNqqNBwV7b9b/
9WJDgkB55r1wHqzbYtkifJ8NfZfXLLu5lgdf7I7cU5rPhkIDpne18iJhdihG
uofLhiIddWV98iIhTtv7qGiCDSU7pz62iy4SO9wNb4f9ZANS7PcOcBaItYKi
z7Rn2dA6dYr3b8EC8Zw5axO+yIaxBM07WmoLxPYYC6/hlRygseciX+35Q2zP
GEh32cyBuPueOXlH54gA2qCF6SkOFFM8LEB7jsha+eN4+WkOdL5wE+nYNkc0
k6YVZc9yYGWvs93UujlCtmST23dLDvgwHBQ1+34T4k7wwN6KAzbEhZwG69/E
viTDV3ucOKA+cSTni88v4pZtKGt1IAc+mErnbHoxQxiFn+7IfMqBIkbTmHP6
DNFbsmxxKI8Dkb/clVqjZoh2yjMxmXwOHE3oeOrnMkMs5Gd+jirkwOsvAfnj
ajMEtUTlpONLDhRcHy+qLJkmfJxOO00THAgJLyHOV00RHN6LR3d2ckCr2eR9
9ttJooQ0klf9kwPbtfatFyufJP6RcOnKm+KA4tNtZtefThKWQr0qD6c5IHFv
9XuNsEnCb9/TsKuzHJg60vquyXSScBMo+rNyngO5Tfrv2J8niHVnDdbL83FB
skm7a9vMD0LR2Mm5eRUXJqPOpDkf4BAawrFb/mzmQk/dWeW2zRziwC3LHy8V
uFA5e+6l4koOceW8yDonRS4EnbrQONjJJgz1pv2+KHFBmmo9ecySTdgHDq2s
3sKFw88d9yl7s4iS+nd7zu3gQlq7/9DXgjFida6WjRJwwVg0R+4EaYRIe9F6
hXScCyUVQq37FoaJwi5zMi5Z2v6yp8qnYUKmcnjnRVMusBop7cIpw0Tmi80Z
j824EBj04EY5dZi4qvDdVcGcCxXLbvdQlL4RJy9L2605wwXG3LnQ8d1fiAuJ
g2Q3Ky7MtihN8eZ/IgpiXJ/kuXNBMXPi4DLXT8Rh154HDA8unGa+iufX/EQk
5LqTk5dco6irK/Smn+CdamOFenIh9I5F5MrPHwlO1qNMW28u0HSCt25c1Ufk
Cho0r7jFBZOiYXvlax+IDvu2AwKBXHj6KPXbCZV2QqFsXdunSC4MXP0ltb2/
jbjLE884EsUFm6w8+5JTbYTUv4/FXy3ZfaOEWK15KyE6Mpp/P5oLsb9ZRj0m
zUSwt+QftVguvK+M7eY72EBYqVtpOD9c6qc3NvivChKkfcPTaclcKFrYe7ns
FEHUH4ms4EvhQq1DtmCdeRWh/aaddmHJQ0Y39XtNKohWumOfTCoXZNdvbuM/
WEKsGBcfj03jQlKid+9JlQIi0bJq0DmTC6fIzbMN5s8I8U7n8ZYle/1N0fhk
8pSon9+XIJ/FhdLawyh88Anx/ejtqf+WvNMgqemMSgrxLHM0SOMJF3JOD5OG
TRKI18UV7yKW/J0Snrb6YBwxqW7UOLpkq+wveZdVwgn3F3xFMdlL99InaU05
GES4eLx5Mr7kNxcdrruq+BCmBg8O6eQs3VuP/3y0iiOx49/XUbFLbtetdlkf
HFZl7ZoSMr7k/wEuv0Bp
       "]]},
     Annotation[#, "Charting`Private`Tag$8119#4"]& ], 
    TagBox[
     {RGBColor[0.528488, 0.470624, 0.701351], AbsoluteThickness[1.6], Opacity[
      1.], LineBox[CompressedData["
1:eJwV0nc81Y/3B3Aro08klD3vUFEoI6OO0kIDXxpWIokKRZIRaZAkIakQkjuQ
lbLfxyohIymphCLr3muUyvzd31/n8fznnPM6j6Pq6mPjzsfDw0Pl5eH5/7p4
AtXSBNVResVTqjGTBn7Lb9q0CaijtW5FXg7Xw/nWETz86tg5HPFQIYcG72YH
+l2XqDivnpS9xHV23LIM9b9U3Hx2OL4pjwYHKi2UC0eouKtLR8y/kAapkl3y
9S1UrJ6P1pYpo4FEWarl7yYqZgyNUZK4vuF8Mpj6hopVWXK3pcpp4Mv40xPV
QMWCQyFFEhU02AlyD/dXU3G26/EJqSoajHsdk/mYT8UdI5K1G2poYFI7IjUa
T8W9/XSbijc0uKnVeOhXHBVfffXWsW2iwYeU7OTFWCoWd4w/ZXHte9FNQfIW
Fc2N7G3UWmiQpfmVZHKViu0him/iW2mw4n77plg/KgbIbC6M66TB19MvrTbZ
UvGTyaEMgV4aXF59PSZoNRX1gvJyJn7RIPaDpVi2JBWXEWu+Z/+mQdp9ibiO
Vdx865bQaYYGhGx6wloxKjreyj3/9g8NeJQqHn4QpOIhB53q57M0uEKdpG/6
S8GNP7xCn/DQ4ZqBU8NoDwVfHBWZWSZKh1tH9Rbt0ylovJEdwb+WDuWQVnAn
jYK+SlL937kepQi51adQMMPlP+GGdXSwmOp+veEBBcOuGhXf1KCD8K2Quzzx
FKQ9OhSvoEWHG5V15OyrFAx96CPpqU+HK8o2lpMnKbj8sviOzF10KFhWsUBx
p6DfhxDV1N106BsjFdi7UfC54pH+5D10MC39LVV/jILvM4OXJZjTYdHqQW/S
EQq6uFz+fXc/HUIi+s6ZWFCw2XWeWmFHh4uD3smRGygYEZ92E0/S4XICy/Ge
BgU3Jwd8mvDg7rP9jOqTdRR0GrxipeZJh6RUT2Y1hYLJArTSqNN0KLE7Uflb
kYKJX+7HufnSYbrhaJ+bGAV39fA52wTRwSd751pTDhknL55NV7hDBw8PudK/
BWSU9i6WZVTSYZPnlUr1fDI+zsx7LVFNh3mvYTyUR8a/r5IrQwk6xHu/ePOc
QUZ0/hR2uJYO1RdsPvtmknG/2/EYuUY6rLkWvTicQMaF8M913zrpUJ8+u/NT
ABk7Z3TW+IzT4U7mcXPhC2R0Zzhy+Nl0sM9q3G/gR8bKHD39hxw6TNCSDt3z
IaP/UUmJ5ik6KORvOmV9iozzSxnUbf/o4FfldevNUTKKxP7+6SXIALWeno4y
EzI27wLtYVUGNDw5PFxjRMadTrb/6yQx4NTZ94tvtpDx/HznIaQw4BlPq0aP
LhnrxhwF09cxwEi95vqsJhnfDSwYBegwwMafZmisyM23FPkobDsDIsT8MyoX
SKjmXp8u6cYASvfEy/o5Et7xqgva5s6AxoyzrS3/SAgKrPOnPRggpucx9+U3
CXV//25oPs2Ahw72dgssEs7x12hn+zOgiG4qsq2XhNcVuth1NxgwsEP0HFFN
wk9FbaSiXAZk6WiWtleScMPkFh/ZfAZ4qFgu9ZeTcMVfDeGrhQwYX4i6LfCS
hMnaZzWcXjBgplSAaZ5Pwtr3i/4bkAHLteYHOh+TkBaqI2z6ngE68mO2w+Ek
bJPJMt66yIDw6cYtq8xIuHWE7K1szwRB/XbCbDsJE6XSxP86MuFW4MfdAUDC
xlUnTDqPMSFpYdD2szEJg0frttx1Z0KeEP+5p7okFBap5Nc8x4Qe+a0MQyp3
vp5mX28UE3R3Fsq6ipCwQN1dyKKcCeU3StMThUg4OWNrGVjFBHhDqL9eRsLI
c1VuDGSCxYFWPU0+bh6jIXmp10w4fmTMemZWDf9SYjn/vWdC7BlKdPS4Gu5t
4NhHspkwkvhgtqhNDUtUhz0JSg7sfvwiofqtGjqNRcs+XJcDWYxOzaZmNXS7
kRgWuCEHXKpFj/W/VkORQk6IqV4OfPh5pW4lqqHYF770hZ05UG/kFXOmQA3f
TujmarnnQHqfkRL1rhpGpEkWxNBz4LDml+0PbNTQNn6to4BJLgRG98u9slLD
3YNBvPdNcyF5eGh66oAaWmnHVW/YlQs9WZNP91ly9+d1ivU4kAvOikLLeXaq
obnyg5EVx3PhpNimdyf11FDc3qFGNTIX/CciXXVl1NDg+PqNsR9yIe755qtt
X1Vx2vf7tgNX86Dd4HPMsi+qmEM9ZTgclQerKiKSjHtU8Z2wnXRkbB7E13Qw
aB9UkaQhENv5IA8SWn3aw9pU8bNi5WdaQR4kDecoateo4kDti5zt3/IgRYFc
GpeliqWuol5HTJ8B7ZoUy/q0Kt7d/tZGXDIfsK1D+LinKjZLv65LlcuHbrk7
ZF8Pbr9jmQc3qeWDcKGIY6ybKn7JeN/hq5MPXl8Xm5ocVHGLrIn+Tqt82Kg/
Qjfbp4oPhkq3W9zJh5KfVSf0Nqji2sDMA1dECqDOwuOLDEcFK5cu3z7yoADS
RlZsMWepYFVJ11xzagEERRUlXBpTwS3TW8zNMgtg06sFi56fKvgkUih2a04B
pG9PLHvUp4LHV16WO15VACFbapKU3qngFcl7Ch4DBaBPlbcml6jgzKSw3g2t
QmDytjVoBavgoMd0+PsPheB8Knqz4SUVbHetTuz4UggSbbsydlxUwVFWxbb3
A4VwKaUyxM5PBY3UeT1H2YWw14C5Ofi0Ci7855lhL1QEg2euZ7xyUEEfiQ7+
g4ZFoNJtHOpkooKCk/xeORlFoOlk7blmThnFbRcDnK8Xwzv/FdnGf5QxRWrF
2KuYYgiMeT3gMq2MvU2xYvqJxdBQsdUxZ0wZ29WPBq19UgzOcusPmn5RxrmK
rAjnmmK4+5FPz6tKGalurINSS8UwY/2cpzpMGfevE73UFvYccLd0sruAMtJl
/D523S+B8WVPbN/yKONBkkN+YHoJyDZsXKW3oMT9pwGGGqMEzpvtjhaYUcLs
QC2FmPISoJheCHnyUwmv/1wVU/K1BKINO136m5TQJvyknQflBdhp3lnndFcJ
fZG66mz5CxhdJVRhq6SEp59t3AjzL+G1S/UjbzklVGvccLFSqBSy8i+ERK1R
QhXpvE4zyVJw2v9ja6WYEv4a3TPku74U2qNqkLSkiDUicft2HS2Fl0vBr6a+
KeKhj9FLX0tL4RproiMuQxHt7V/0CoaXgdKbnuEWsiIGXZxa4NWugCuEq/k6
VUUUKaWaW22tgB8lo4zrioroc/AZlWFRAczMWa9taxQxx5unJMi9AgxC5Fj5
QopowmswmPqoAqy07CfjRxXwxuJM26hIJVy99+nfkQIFtDPJVu9gV8Lw8e7l
g8YK6D1sEeX5uRrmft66M22ggDFBcsIT49Ug5g1SfLoKWH9SUPb6YjXoBWUr
KmsqoPvZDKnPqgRExPtrH1VQwP9V7Q438CRAsU780Nt5edTLf/igfJYAG7J5
RkmVPDqc6WtNSkSoGCozuAHyKPOw9u90Tw2IvSxUpBnLo1SY/bnQwRpwiWTw
NxrIo0R4t9zKiRoQWPugTURbHs+LDkpYLquFfZ6BHrdV5DE0ukiaql0LvWP6
9xN55XFc+sKFM5G1wDdZPJNZJ4eCMbHH7E3qwGIur4TYI4fWBiPfSrAe1PwC
5Ek75XDvpTVmiS31MDe67coNUzkM3tFUHdRdD7k9bfv2G8qhTuIFUZeJelhZ
Pvm9Z70cRv1vq0eMSgO8D9STmBGVQzGNHh6fiAZwmqn01nwvi5VvDv47v+8V
+E42qz9wkcW3bc4T1NnX8LjzbdacuwzyjFEVzWVbwO3+v9WLwdJIkVL/9m9v
O/wYNehOTlqDtxIX+yYb3oHPevunlamr8Zj4WQurpi64Y5l9MrxECk/FCIo2
93ZD2ZEPm96WSeLlWjFNZZ8v8Pi3jFVRrQTuCNR+SBPpA3n/68cNvqzCk7db
bhvW9ENGb1forgFxTErcEauc9B2C7NIVfk6uRHOWVLWJ4SBoiJZ/81srhm+/
nzvyoWwIOCmPSiW2rEBngdjxZP1h+MZpvzR5ajmKzaVtjPMbgQG5VquB88Lo
J73+0s/HoyAhoiwumSaIBad0tyfEjcHe/qx7P5IEMby51/dfwhiEla2Xf3FH
EInD2gFO98dg3FOfevSKIFL1UwSU08bgddN+k8cnBDEoO2ZnVM4YhMSEnNLQ
EMQFVfL0dMMYDK3sQbPSZRiy9uMuvX9jULHm3jn/dwIoHGb29tbRcbAROw/M
JgF8nbuvNcdxHIaXHRTtqxXAHTxll98cG4c1v4UZlsUCuImpPLXgPg7nO0P6
1BIFUOId/w7L8+OwPu7EwQ47AYyu6bwcGD0OySK6GzZ+4sf+9GsWlLJxCJh/
N/zzGx/qD9jtFxZngZyZ9YvMbj4MJ6WIn5NgQdXNtqtOHXxYqXthZbcUCwSk
W5Q6a/lwrK6gLl2WBQk6DbbVT/mwzFRIVZHEgoKTLzHxNB9GMBSu1+qxYLT9
UfL2P7xoNVie+eooC5yfntj7SIwX1VeMxI2ksMD1PyPnckFejNA3PCv5mAUn
z630/7TIg3oOtaHGGSzw3lr+WJrDg5P8O01vPGVBaNfKPwltPCgwandG8BkL
UpZVPI2J48G7Ii5eRdUs+Oy+iv+yBA9ShZxManpZULgvJLhGc5FwDnsoNSfL
hufbt2iaKy4S1w2qRYrl2VCq/+tLu+gi4SPaHO2pyAZUObOtj71AnOlv0X2n
wobWXw68SwULRGFMwq54dTaMphhHmugtEEL9X7e36rKBzJqNf7l1nuDrN2wx
OcCG5NuXmHkHZgnc9+i7RigbSlQC7cF0ljh1+MjfgMtseFccsLxDZ5a4UG/H
UxPGhhU9fl6/pGaJya7VLOsINoRTvdcbf/5HRO0rOuARyYZThCuz0eMfUWPt
+MnlLhu2TFoyv4f/JZrN72knZrHho60SU7Z4hrB9NfSK1MjNR20e9XsyQ7Te
ShXb+4YN8X8varQmzBAH1BkHTzex4UBKR26E/wxhzy9X86yFDfXfr+WP6c0Q
c8G1ges62FBwfux5VelvIv3quV/sT2yIjisljlf/IjzWxTYTo2wwabHpYryZ
Irz4yYVZIhzYbLJjtVjFFJFzdhv58nIOrM/VsTufO0VI7b/39dB/HJCJEe8y
ujNFsGX2UARFOfDLsvV9s+0U8U+zRcZRnAM5zebvWd8mif91Pl05tIYDcs2m
nTozE8SEDi8pgMSBqQSnTL9dbKJx8F9PlhEHuhucNdvWsgnp4qZyK2MOVP05
9mL9CjaR1VotPM91lINrU/87FhE2/2PCaisHlEgeUwddWERVzPfFaeCARZHv
Ds3gcSJa2TdAeRcHMtuvDvwoGCUuRXqOiB3kgLUoU+2Qwk9iLmYsyuM4B0or
hVp3LAwRq8JZiotcK51xv6TVO0Qw875SE105MN6k0i6cPkQY6AcnVbtx4EbU
/dAK0hCxOkx/dsVJDlTyX+9W0RgkUmPrtsV5cYA6eyx2zPA7wXu1iUfXjwN/
3mr84s3vJZRsqHYiV7n3ezq5h/9CL+FE/3AzkGvHkJePBIx7Cck4VaefXNeu
NzMTev2VcMpv76u7xoHYSPv4Fd++EPctb7oH3uAAeftNbemVn4kdKUY5bTc5
YPN86Iymz0dirb+rtWEcB3IfZgwe0monzNO8Y0VSONB39q/85q9thO2AnfpZ
rk9l550pdWgjQk9tc27n+qK0jFjdkVYi9Ww07V4qB5L+jVt127QQ37dsK5J/
zIGuqqQPfHsaiemG8L+rM7nzdo/2H9ZCIlzwd3kDjQPPF7a5lzsQRGBoRp0i
nQN13gzBhiPVRCPn9IULXA9YXTbvsakk9t9kdJEYHFBdvbZNYE8p4UDuvRvC
5EBaanDPUa0Copc9bKqUxwEHxZY/jUeeEQezJfjOcR20lG7Ua5NLeCr5navj
uqzOAoX30ImLh6UcPZ5xQH9fWrOTVjqxW/eMZ04+B5iOQwpDNimEudFA1hzX
IypxmeJ7komaoqU4ywIOnGR8z3PXiiPUl9xCRrm2+CznobInikh9YhZiWMiB
127e5y9ohROijvMboriO6r46l6jlS+zs+3T3A9ftZjX+q2/eqf6aoU4nF3Hg
/wA+RkMl
       "]]},
     Annotation[#, "Charting`Private`Tag$8119#5"]& ]}, {{{}, {
      GraphicsGroupBox[{
        {GrayLevel[1], AbsoluteThickness[4], Opacity[
          NCache[
           Rational[2, 3], 0.6666666666666666]], CapForm["Butt"], JoinForm[
         "Round"], 
         BSplineCurveBox[{
          Offset[{0, 0}, {0.23985261385354645`, 0.4863832199489574}], 
           Offset[{0, 0}, {0.23985261385354645`, 0.4863832199489574}], 
           Offset[{0., 0.}, {0.35498186850324875`, 0.4863832199489574}], 
           Offset[{0., 0.}, {0.35498186850324875`, 0.4863832199489574}], 
           Offset[{0., 0.}, {0.470111123152951, 0.4863832199489574}], 
           Offset[{0, 0}, {1.1608866510511648`, 0.33538459267765514`}], 
           Offset[{5., 1.1102230246251565`*^-15}, {1.1608866510511648`, 
            0.33538459267765514`}], 
           Offset[{10., 2.220446049250313*^-15}, {1.1608866510511648`, 
            0.33538459267765514`}], 
           Offset[{10., 2.220446049250313*^-15}, {1.1608866510511648`, 
            0.33538459267765514`}]}]}, 
        {RGBColor[0.6666666666666666, 0.6666666666666666, 0.6666666666666666],
          AbsoluteThickness[1.25], 
         BSplineCurveBox[{
          Offset[{0, 0}, {0.23985261385354645`, 0.4863832199489574}], 
           Offset[{0, 0}, {0.23985261385354645`, 0.4863832199489574}], 
           Offset[{0., 0.}, {0.35498186850324875`, 0.4863832199489574}], 
           Offset[{0., 0.}, {0.35498186850324875`, 0.4863832199489574}], 
           Offset[{0., 0.}, {0.470111123152951, 0.4863832199489574}], 
           Offset[{0, 0}, {1.1608866510511648`, 0.33538459267765514`}], 
           Offset[{5., 1.1102230246251565`*^-15}, {1.1608866510511648`, 
            0.33538459267765514`}], 
           Offset[{10., 2.220446049250313*^-15}, {1.1608866510511648`, 
            0.33538459267765514`}], 
           Offset[{10., 2.220446049250313*^-15}, {1.1608866510511648`, 
            0.33538459267765514`}]}]}, 
        {EdgeForm[None], FaceForm[{GrayLevel[1], Opacity[
          NCache[
           Rational[2, 3], 0.6666666666666666]]}], 
         PolygonBox[{
          Offset[{35., 6.500000000000008}, {1.1608866510511648`, 
            0.33538459267765514`}], 
           Offset[{35., -6.499999999999992}, {1.1608866510511648`, 
            0.33538459267765514`}], 
           Offset[{10.000000000000002`, -6.499999999999997}, {
            1.1608866510511648`, 0.33538459267765514`}], 
           Offset[{9.999999999999998, 6.500000000000003}, {
            1.1608866510511648`, 0.33538459267765514`}]}]}, 
        {RGBColor[0.6666666666666666, 0.6666666666666666, 0.6666666666666666],
          AbsoluteThickness[1.25], EdgeForm[None]}, {}, InsetBox[
         StyleBox[
          RotationBox["\<\"M=1\"\>",
           BoxRotation->0.],
          StripOnInput->False,
          LineOpacity->1,
          FrontFaceOpacity->1,
          BackFaceOpacity->1,
          Opacity->1,
          FontOpacity->1], 
         Offset[{22.5, 4.9960036108132044*^-15}, \
{1.1608866510511648, 0.33538459267765514}], 
         ImageScaled[{Rational[1, 2], Rational[1, 2]}]]}], GraphicsGroupBox[{
        {GrayLevel[1], AbsoluteThickness[4], Opacity[
          NCache[
           Rational[2, 3], 0.6666666666666666]], CapForm["Butt"], JoinForm[
         "Round"], 
         BSplineCurveBox[{
          Offset[{0, 0}, {0.23985261385354645`, 0.9009905258016562}], 
           Offset[{0, 0}, {0.23985261385354645`, 0.9009905258016562}], 
           Offset[{0., 0.}, {0.35498186850324875`, 0.9009905258016562}], 
           Offset[{0., 0.}, {0.35498186850324875`, 0.9009905258016562}], 
           Offset[{0., 0.}, {0.470111123152951, 0.9009905258016562}], 
           Offset[{0, 0}, {1.1608866510511648`, 0.5195454822192169}], 
           Offset[{5., 1.1102230246251565`*^-15}, {1.1608866510511648`, 
            0.5195454822192169}], 
           Offset[{10., 2.220446049250313*^-15}, {1.1608866510511648`, 
            0.5195454822192169}], 
           Offset[{10., 2.220446049250313*^-15}, {1.1608866510511648`, 
            0.5195454822192169}]}]}, 
        {RGBColor[0.6666666666666666, 0.6666666666666666, 0.6666666666666666],
          AbsoluteThickness[1.25], 
         BSplineCurveBox[{
          Offset[{0, 0}, {0.23985261385354645`, 0.9009905258016562}], 
           Offset[{0, 0}, {0.23985261385354645`, 0.9009905258016562}], 
           Offset[{0., 0.}, {0.35498186850324875`, 0.9009905258016562}], 
           Offset[{0., 0.}, {0.35498186850324875`, 0.9009905258016562}], 
           Offset[{0., 0.}, {0.470111123152951, 0.9009905258016562}], 
           Offset[{0, 0}, {1.1608866510511648`, 0.5195454822192169}], 
           Offset[{5., 1.1102230246251565`*^-15}, {1.1608866510511648`, 
            0.5195454822192169}], 
           Offset[{10., 2.220446049250313*^-15}, {1.1608866510511648`, 
            0.5195454822192169}], 
           Offset[{10., 2.220446049250313*^-15}, {1.1608866510511648`, 
            0.5195454822192169}]}]}, 
        {EdgeForm[None], FaceForm[{GrayLevel[1], Opacity[
          NCache[
           Rational[2, 3], 0.6666666666666666]]}], 
         PolygonBox[{
          Offset[{44., 6.50000000000001}, {1.1608866510511648`, 
            0.5195454822192169}], 
           Offset[{44., -6.49999999999999}, {1.1608866510511648`, 
            0.5195454822192169}], 
           Offset[{10., -6.499999999999997}, {1.1608866510511648`, 
            0.5195454822192169}], 
           Offset[{10., 6.500000000000003}, {1.1608866510511648`, 
            0.5195454822192169}]}]}, 
        {RGBColor[0.6666666666666666, 0.6666666666666666, 0.6666666666666666],
          AbsoluteThickness[1.25], EdgeForm[None]}, {}, InsetBox[
         StyleBox[
          RotationBox["\<\"M=0.1\"\>",
           BoxRotation->0.],
          StripOnInput->False,
          LineOpacity->1,
          FrontFaceOpacity->1,
          BackFaceOpacity->1,
          Opacity->1,
          FontOpacity->1], 
         Offset[{27., 5.995204332975845*^-15}, \
{1.1608866510511648, 0.5195454822192169}], 
         ImageScaled[{Rational[1, 2], Rational[1, 2]}]]}], GraphicsGroupBox[{
        {GrayLevel[1], AbsoluteThickness[4], Opacity[
          NCache[
           Rational[2, 3], 0.6666666666666666]], CapForm["Butt"], JoinForm[
         "Round"], 
         BSplineCurveBox[{
          Offset[{0, 0}, {0.23985261385354645`, 0.9808787209910532}], 
           Offset[{0, 0}, {0.23985261385354645`, 0.9808787209910532}], 
           Offset[{0., 0.}, {0.35498186850324875`, 0.9808787209910532}], 
           Offset[{0., 0.}, {0.35498186850324875`, 0.9808787209910532}], 
           Offset[{0., 0.}, {0.470111123152951, 0.9808787209910532}], 
           Offset[{0, 0}, {1.1608866510511648`, 0.703682638905564}], 
           Offset[{5., 1.1102230246251565`*^-15}, {1.1608866510511648`, 
            0.703682638905564}], 
           Offset[{10., 2.220446049250313*^-15}, {1.1608866510511648`, 
            0.703682638905564}], 
           Offset[{10., 2.220446049250313*^-15}, {1.1608866510511648`, 
            0.703682638905564}]}]}, 
        {RGBColor[0.6666666666666666, 0.6666666666666666, 0.6666666666666666],
          AbsoluteThickness[1.25], 
         BSplineCurveBox[{
          Offset[{0, 0}, {0.23985261385354645`, 0.9808787209910532}], 
           Offset[{0, 0}, {0.23985261385354645`, 0.9808787209910532}], 
           Offset[{0., 0.}, {0.35498186850324875`, 0.9808787209910532}], 
           Offset[{0., 0.}, {0.35498186850324875`, 0.9808787209910532}], 
           Offset[{0., 0.}, {0.470111123152951, 0.9808787209910532}], 
           Offset[{0, 0}, {1.1608866510511648`, 0.703682638905564}], 
           Offset[{5., 1.1102230246251565`*^-15}, {1.1608866510511648`, 
            0.703682638905564}], 
           Offset[{10., 2.220446049250313*^-15}, {1.1608866510511648`, 
            0.703682638905564}], 
           Offset[{10., 2.220446049250313*^-15}, {1.1608866510511648`, 
            0.703682638905564}]}]}, 
        {EdgeForm[None], FaceForm[{GrayLevel[1], Opacity[
          NCache[
           Rational[2, 3], 0.6666666666666666]]}], 
         PolygonBox[{
          Offset[{49., 6.500000000000011}, {1.1608866510511648`, 
            0.703682638905564}], 
           Offset[{49., -6.499999999999989}, {1.1608866510511648`, 
            0.703682638905564}], 
           Offset[{10., -6.499999999999998}, {1.1608866510511648`, 
            0.703682638905564}], 
           Offset[{10., 6.500000000000002}, {1.1608866510511648`, 
            0.703682638905564}]}]}, 
        {RGBColor[0.6666666666666666, 0.6666666666666666, 0.6666666666666666],
          AbsoluteThickness[1.25], EdgeForm[None]}, {}, InsetBox[
         StyleBox[
          RotationBox["\<\"M=0.01\"\>",
           BoxRotation->0.],
          StripOnInput->False,
          LineOpacity->1,
          FrontFaceOpacity->1,
          BackFaceOpacity->1,
          Opacity->1,
          FontOpacity->1], 
         Offset[{29.5, 6.5503158452884236*^-15}, \
{1.1608866510511648, 0.703682638905564}], 
         ImageScaled[{Rational[1, 2], Rational[1, 2]}]]}], GraphicsGroupBox[{
        {GrayLevel[1], AbsoluteThickness[4], Opacity[
          NCache[
           Rational[2, 3], 0.6666666666666666]], CapForm["Butt"], JoinForm[
         "Round"], 
         BSplineCurveBox[{
          Offset[{0, 0}, {0.23985261385354645`, 0.9896142680696983}], 
           Offset[{0, 0}, {0.23985261385354645`, 0.9896142680696983}], 
           Offset[{0., 0.}, {0.35498186850324875`, 0.9896142680696983}], 
           Offset[{0., 0.}, {0.35498186850324875`, 0.9896142680696983}], 
           Offset[{0., 0.}, {0.470111123152951, 0.9896142680696983}], 
           Offset[{0, 0}, {1.1608866510511648`, 0.8878167366417498}], 
           Offset[{5., 1.1102230246251565`*^-15}, {1.1608866510511648`, 
            0.8878167366417498}], 
           Offset[{10., 2.220446049250313*^-15}, {1.1608866510511648`, 
            0.8878167366417498}], 
           Offset[{10., 2.220446049250313*^-15}, {1.1608866510511648`, 
            0.8878167366417498}]}]}, 
        {RGBColor[0.6666666666666666, 0.6666666666666666, 0.6666666666666666],
          AbsoluteThickness[1.25], 
         BSplineCurveBox[{
          Offset[{0, 0}, {0.23985261385354645`, 0.9896142680696983}], 
           Offset[{0, 0}, {0.23985261385354645`, 0.9896142680696983}], 
           Offset[{0., 0.}, {0.35498186850324875`, 0.9896142680696983}], 
           Offset[{0., 0.}, {0.35498186850324875`, 0.9896142680696983}], 
           Offset[{0., 0.}, {0.470111123152951, 0.9896142680696983}], 
           Offset[{0, 0}, {1.1608866510511648`, 0.8878167366417498}], 
           Offset[{5., 1.1102230246251565`*^-15}, {1.1608866510511648`, 
            0.8878167366417498}], 
           Offset[{10., 2.220446049250313*^-15}, {1.1608866510511648`, 
            0.8878167366417498}], 
           Offset[{10., 2.220446049250313*^-15}, {1.1608866510511648`, 
            0.8878167366417498}]}]}, 
        {EdgeForm[None], FaceForm[{GrayLevel[1], Opacity[
          NCache[
           Rational[2, 3], 0.6666666666666666]]}], 
         PolygonBox[{
          Offset[{55., 6.500000000000012}, {1.1608866510511648`, 
            0.8878167366417498}], 
           Offset[{55., -6.499999999999988}, {1.1608866510511648`, 
            0.8878167366417498}], 
           Offset[{10., -6.499999999999998}, {1.1608866510511648`, 
            0.8878167366417498}], 
           Offset[{10., 6.500000000000002}, {1.1608866510511648`, 
            0.8878167366417498}]}]}, 
        {RGBColor[0.6666666666666666, 0.6666666666666666, 0.6666666666666666],
          AbsoluteThickness[1.25], EdgeForm[None]}, {}, InsetBox[
         StyleBox[
          RotationBox["\<\"M=0.001\"\>",
           BoxRotation->0.],
          StripOnInput->False,
          LineOpacity->1,
          FrontFaceOpacity->1,
          BackFaceOpacity->1,
          Opacity->1,
          FontOpacity->1], 
         Offset[{32.5, 7.216449660063518*^-15}, \
{1.1608866510511648, 0.8878167366417498}], 
         ImageScaled[{Rational[1, 2], Rational[1, 2]}]]}], GraphicsGroupBox[{
        {GrayLevel[1], AbsoluteThickness[4], Opacity[
          NCache[
           Rational[2, 3], 0.6666666666666666]], CapForm["Butt"], JoinForm[
         "Round"], 
         BSplineCurveBox[{
          Offset[{0, 0}, {0.23985261385354645`, 0.9904959949754432}], 
           Offset[{0, 0}, {0.23985261385354645`, 0.9904959949754432}], 
           Offset[{0., 0.}, {0.35498186850324875`, 0.9904959949754432}], 
           Offset[{0., 0.}, {0.35498186850324875`, 0.9904959949754432}], 
           Offset[{0., 0.}, {0.470111123152951, 0.9904959949754432}], 
           Offset[{0, 0}, {1.1608866510511648`, 1.071950192454979}], 
           Offset[{5., 1.1102230246251565`*^-15}, {1.1608866510511648`, 
            1.071950192454979}], 
           Offset[{10., 2.220446049250313*^-15}, {1.1608866510511648`, 
            1.071950192454979}], 
           Offset[{10., 2.220446049250313*^-15}, {1.1608866510511648`, 
            1.071950192454979}]}]}, 
        {RGBColor[0.6666666666666666, 0.6666666666666666, 0.6666666666666666],
          AbsoluteThickness[1.25], 
         BSplineCurveBox[{
          Offset[{0, 0}, {0.23985261385354645`, 0.9904959949754432}], 
           Offset[{0, 0}, {0.23985261385354645`, 0.9904959949754432}], 
           Offset[{0., 0.}, {0.35498186850324875`, 0.9904959949754432}], 
           Offset[{0., 0.}, {0.35498186850324875`, 0.9904959949754432}], 
           Offset[{0., 0.}, {0.470111123152951, 0.9904959949754432}], 
           Offset[{0, 0}, {1.1608866510511648`, 1.071950192454979}], 
           Offset[{5., 1.1102230246251565`*^-15}, {1.1608866510511648`, 
            1.071950192454979}], 
           Offset[{10., 2.220446049250313*^-15}, {1.1608866510511648`, 
            1.071950192454979}], 
           Offset[{10., 2.220446049250313*^-15}, {1.1608866510511648`, 
            1.071950192454979}]}]}, 
        {EdgeForm[None], FaceForm[{GrayLevel[1], Opacity[
          NCache[
           Rational[2, 3], 0.6666666666666666]]}], 
         PolygonBox[{
          Offset[{60., 6.500000000000013}, {1.1608866510511648`, 
            1.071950192454979}], 
           Offset[{60., -6.499999999999987}, {1.1608866510511648`, 
            1.071950192454979}], 
           Offset[{10., -6.499999999999997}, {1.1608866510511648`, 
            1.071950192454979}], 
           Offset[{10., 6.500000000000003}, {1.1608866510511648`, 
            1.071950192454979}]}]}, 
        {RGBColor[0.6666666666666666, 0.6666666666666666, 0.6666666666666666],
          AbsoluteThickness[1.25], EdgeForm[None]}, {}, InsetBox[
         StyleBox[
          RotationBox["\<\"M=0.0001\"\>",
           BoxRotation->0.],
          StripOnInput->False,
          LineOpacity->1,
          FrontFaceOpacity->1,
          BackFaceOpacity->1,
          Opacity->1,
          FontOpacity->1], 
         Offset[{35., 7.771561172376096*^-15}, \
{1.1608866510511648, 1.071950192454979}], 
         ImageScaled[{Rational[1, 2], Rational[1, 2]}]]}]}}, {}}},
  AspectRatio->NCache[GoldenRatio^(-1), 0.6180339887498948],
  Axes->{True, True},
  AxesLabel->{
    FormBox[
    "\"Scaled rate of LOH, \
\\!\\(\\*StyleBox[\\\"\[CapitalBeta]\\\",FontWeight->\\\"Bold\\\"]\\)\"", 
     TraditionalForm], 
    FormBox[
    "\"\\!\\(\\*SubscriptBox[\\(F\\), \\(IS\\)]\\)\"", TraditionalForm]},
  AxesOrigin->{-11.512925464970229`, 0},
  CoordinatesToolOptions:>{"DisplayFunction" -> ({
      Exp[
       Part[#, 1]], 
      Part[#, 2]}& ), "CopiedValueFunction" -> ({
      Exp[
       Part[#, 1]], 
      Part[#, 2]}& )},
  DisplayFunction->Identity,
  Frame->{{False, False}, {False, False}},
  FrameLabel->{{None, None}, {None, None}},
  FrameTicks->{{Automatic, Automatic}, {Quiet[
      Charting`ScaledTicks[{Log, Exp}][#, #2, {6, 6}]]& , 
     Charting`ScaledFrameTicks[{Log, Exp}]}},
  GridLines->{None, None},
  GridLinesStyle->Directive[
    GrayLevel[0.5, 0.4]],
  ImagePadding->{{All, 92.80000000000001}, {All, All}},
  ImageSize->{540.1881347656249, Automatic},
  Method->{
   "DefaultBoundaryStyle" -> Automatic, 
    "DefaultGraphicsInteraction" -> {
     "Version" -> 1.2, "TrackMousePosition" -> {True, False}, 
      "Effects" -> {
       "Highlight" -> {"ratio" -> 2}, "HighlightPoint" -> {"ratio" -> 2}, 
        "Droplines" -> {
         "freeformCursorMode" -> True, 
          "placement" -> {"x" -> "All", "y" -> "None"}}}}, "DefaultMeshStyle" -> 
    AbsolutePointSize[6], "ScalingFunctions" -> None},
  PlotRange->{{-11.512925464970229`, 0}, {-0.8736118223951366, 
    0.9904959949754432}},
  PlotRangeClipping->False,
  PlotRangePadding->{{
     Scaled[0.02], 
     Scaled[0.02]}, {
     Scaled[0.05], 
     Scaled[0.08090169943749476]}},
  Ticks->FrontEndValueCache[{Quiet[
      Charting`ScaledTicks[{Log, Exp}][#, #2, {6, 6}]]& , 
     Automatic}, {{{-11.512925464970229`, 
       FormBox[
        TemplateBox[{"10", 
          RowBox[{"-", "5"}]}, "Superscript", SyntaxForm -> SuperscriptBox], 
        TraditionalForm], {0.01, 0.}}, {-9.210340371976182, 
       FormBox[
        TemplateBox[{"10", 
          RowBox[{"-", "4"}]}, "Superscript", SyntaxForm -> SuperscriptBox], 
        TraditionalForm], {0.01, 0.}}, {-6.907755278982137, 
       FormBox["0.001`", TraditionalForm], {0.01, 0.}}, {-4.605170185988091, 
       FormBox[
        TagBox[
         InterpretationBox[
          StyleBox["\"0.010\"", ShowStringCharacters -> False], 0.01, 
          AutoDelete -> True], NumberForm[#, {
           DirectedInfinity[1], 3}]& ], TraditionalForm], {0.01, 
       0.}}, {-2.3025850929940455`, 
       FormBox[
        TagBox[
         InterpretationBox[
          StyleBox["\"0.100\"", ShowStringCharacters -> False], 0.1, 
          AutoDelete -> True], NumberForm[#, {
           DirectedInfinity[1], 3}]& ], TraditionalForm], {0.01, 0.}}, {0., 
       FormBox["1", TraditionalForm], {0.01, 0.}}, {-13.815510557964274`, 
       FormBox[
        TemplateBox[{0., 0.}, "Spacer2"], TraditionalForm], {0.005, 
       0.}}, {-13.122363377404328`, 
       FormBox[
        TemplateBox[{0., 0.}, "Spacer2"], TraditionalForm], {0.005, 
       0.}}, {-12.716898269296165`, 
       FormBox[
        TemplateBox[{0., 0.}, "Spacer2"], TraditionalForm], {0.005, 
       0.}}, {-12.429216196844383`, 
       FormBox[
        TemplateBox[{0., 0.}, "Spacer2"], TraditionalForm], {0.005, 
       0.}}, {-12.206072645530174`, 
       FormBox[
        TemplateBox[{0., 0.}, "Spacer2"], TraditionalForm], {0.005, 
       0.}}, {-12.02375108873622, 
       FormBox[
        TemplateBox[{0., 0.}, "Spacer2"], TraditionalForm], {0.005, 
       0.}}, {-11.86960040890896, 
       FormBox[
        TemplateBox[{0., 0.}, "Spacer2"], TraditionalForm], {0.005, 
       0.}}, {-11.736069016284437`, 
       FormBox[
        TemplateBox[{0., 0.}, "Spacer2"], TraditionalForm], {0.005, 
       0.}}, {-11.618285980628055`, 
       FormBox[
        TemplateBox[{0., 0.}, "Spacer2"], TraditionalForm], {0.005, 
       0.}}, {-10.819778284410283`, 
       FormBox[
        TemplateBox[{0., 0.}, "Spacer2"], TraditionalForm], {0.005, 
       0.}}, {-10.41431317630212, 
       FormBox[
        TemplateBox[{0., 0.}, "Spacer2"], TraditionalForm], {0.005, 
       0.}}, {-10.126631103850338`, 
       FormBox[
        TemplateBox[{0., 0.}, "Spacer2"], TraditionalForm], {0.005, 
       0.}}, {-9.903487552536127, 
       FormBox[
        TemplateBox[{0., 0.}, "Spacer2"], TraditionalForm], {0.005, 
       0.}}, {-9.721165995742174, 
       FormBox[
        TemplateBox[{0., 0.}, "Spacer2"], TraditionalForm], {0.005, 
       0.}}, {-9.567015315914915, 
       FormBox[
        TemplateBox[{0., 0.}, "Spacer2"], TraditionalForm], {0.005, 
       0.}}, {-9.433483923290392, 
       FormBox[
        TemplateBox[{0., 0.}, "Spacer2"], TraditionalForm], {0.005, 
       0.}}, {-9.315700887634009, 
       FormBox[
        TemplateBox[{0., 0.}, "Spacer2"], TraditionalForm], {0.005, 
       0.}}, {-8.517193191416238, 
       FormBox[
        TemplateBox[{0., 0.}, "Spacer2"], TraditionalForm], {0.005, 
       0.}}, {-8.111728083308073, 
       FormBox[
        TemplateBox[{0., 0.}, "Spacer2"], TraditionalForm], {0.005, 
       0.}}, {-7.824046010856292, 
       FormBox[
        TemplateBox[{0., 0.}, "Spacer2"], TraditionalForm], {0.005, 
       0.}}, {-7.600902459542082, 
       FormBox[
        TemplateBox[{0., 0.}, "Spacer2"], TraditionalForm], {0.005, 
       0.}}, {-7.418580902748128, 
       FormBox[
        TemplateBox[{0., 0.}, "Spacer2"], TraditionalForm], {0.005, 
       0.}}, {-7.264430222920869, 
       FormBox[
        TemplateBox[{0., 0.}, "Spacer2"], TraditionalForm], {0.005, 
       0.}}, {-7.1308988302963465`, 
       FormBox[
        TemplateBox[{0., 0.}, "Spacer2"], TraditionalForm], {0.005, 
       0.}}, {-7.013115794639964, 
       FormBox[
        TemplateBox[{0., 0.}, "Spacer2"], TraditionalForm], {0.005, 
       0.}}, {-6.214608098422191, 
       FormBox[
        TemplateBox[{0., 0.}, "Spacer2"], TraditionalForm], {0.005, 
       0.}}, {-5.809142990314028, 
       FormBox[
        TemplateBox[{0., 0.}, "Spacer2"], TraditionalForm], {0.005, 
       0.}}, {-5.521460917862246, 
       FormBox[
        TemplateBox[{0., 0.}, "Spacer2"], TraditionalForm], {0.005, 
       0.}}, {-5.298317366548036, 
       FormBox[
        TemplateBox[{0., 0.}, "Spacer2"], TraditionalForm], {0.005, 
       0.}}, {-5.115995809754082, 
       FormBox[
        TemplateBox[{0., 0.}, "Spacer2"], TraditionalForm], {0.005, 
       0.}}, {-4.961845129926823, 
       FormBox[
        TemplateBox[{0., 0.}, "Spacer2"], TraditionalForm], {0.005, 
       0.}}, {-4.8283137373023015`, 
       FormBox[
        TemplateBox[{0., 0.}, "Spacer2"], TraditionalForm], {0.005, 
       0.}}, {-4.710530701645918, 
       FormBox[
        TemplateBox[{0., 0.}, "Spacer2"], TraditionalForm], {0.005, 
       0.}}, {-3.912023005428146, 
       FormBox[
        TemplateBox[{0., 0.}, "Spacer2"], TraditionalForm], {0.005, 
       0.}}, {-3.506557897319982, 
       FormBox[
        TemplateBox[{0., 0.}, "Spacer2"], TraditionalForm], {0.005, 
       0.}}, {-3.2188758248682006`, 
       FormBox[
        TemplateBox[{0., 0.}, "Spacer2"], TraditionalForm], {0.005, 
       0.}}, {-2.995732273553991, 
       FormBox[
        TemplateBox[{0., 0.}, "Spacer2"], TraditionalForm], {0.005, 
       0.}}, {-2.8134107167600364`, 
       FormBox[
        TemplateBox[{0., 0.}, "Spacer2"], TraditionalForm], {0.005, 
       0.}}, {-2.659260036932778, 
       FormBox[
        TemplateBox[{0., 0.}, "Spacer2"], TraditionalForm], {0.005, 
       0.}}, {-2.5257286443082556`, 
       FormBox[
        TemplateBox[{0., 0.}, "Spacer2"], TraditionalForm], {0.005, 
       0.}}, {-2.4079456086518722`, 
       FormBox[
        TemplateBox[{0., 0.}, "Spacer2"], TraditionalForm], {0.005, 
       0.}}, {-1.6094379124341003`, 
       FormBox[
        TemplateBox[{0., 0.}, "Spacer2"], TraditionalForm], {0.005, 
       0.}}, {-1.2039728043259361`, 
       FormBox[
        TemplateBox[{0., 0.}, "Spacer2"], TraditionalForm], {0.005, 
       0.}}, {-0.916290731874155, 
       FormBox[
        TemplateBox[{0., 0.}, "Spacer2"], TraditionalForm], {0.005, 
       0.}}, {-0.6931471805599453, 
       FormBox[
        TemplateBox[{0., 0.}, "Spacer2"], TraditionalForm], {0.005, 
       0.}}, {-0.5108256237659907, 
       FormBox[
        TemplateBox[{0., 0.}, "Spacer2"], TraditionalForm], {0.005, 
       0.}}, {-0.35667494393873245`, 
       FormBox[
        TemplateBox[{0., 0.}, "Spacer2"], TraditionalForm], {0.005, 
       0.}}, {-0.2231435513142097, 
       FormBox[
        TemplateBox[{0., 0.}, "Spacer2"], TraditionalForm], {0.005, 
       0.}}, {-0.10536051565782628`, 
       FormBox[
        TemplateBox[{0., 0.}, "Spacer2"], TraditionalForm], {0.005, 0.}}, {
      0.6931471805599453, 
       FormBox[
        TemplateBox[{0., 0.}, "Spacer2"], TraditionalForm], {0.005, 0.}}, {
      1.0986122886681098`, 
       FormBox[
        TemplateBox[{0., 0.}, "Spacer2"], TraditionalForm], {0.005, 0.}}, {
      1.3862943611198906`, 
       FormBox[
        TemplateBox[{0., 0.}, "Spacer2"], TraditionalForm], {0.005, 0.}}, {
      1.6094379124341003`, 
       FormBox[
        TemplateBox[{0., 0.}, "Spacer2"], TraditionalForm], {0.005, 0.}}, {
      1.791759469228055, 
       FormBox[
        TemplateBox[{0., 0.}, "Spacer2"], TraditionalForm], {0.005, 0.}}, {
      1.9459101490553132`, 
       FormBox[
        TemplateBox[{0., 0.}, "Spacer2"], TraditionalForm], {0.005, 0.}}, {
      2.0794415416798357`, 
       FormBox[
        TemplateBox[{0., 0.}, "Spacer2"], TraditionalForm], {0.005, 0.}}, {
      2.1972245773362196`, 
       FormBox[
        TemplateBox[{0., 0.}, "Spacer2"], TraditionalForm], {0.005, 0.}}, {
      2.302585092994046, 
       FormBox[
        TemplateBox[{0., 0.}, "Spacer2"], TraditionalForm], {0.005, 0.}}}, 
     Automatic}]]], "Output",
 CellChangeTimes->{{3.8865868891616793`*^9, 3.8865870301533546`*^9}, {
   3.886587063064104*^9, 3.886587125285571*^9}, 3.8866663162083893`*^9, 
   3.8962538365666857`*^9, 3.89625417555564*^9, 3.896255777017906*^9, 
   3.896335109896003*^9},
 CellLabel->"Out[41]=",ExpressionUUID->"c44c0ec3-6603-45ae-8792-85e9ff1cc470"]
}, Open  ]]
}, Open  ]],

Cell[CellGroupData[{

Cell["\<\
No LOH ( \[Beta] = 0) and low proportion of sexually produced female (\[Phi] \
~ 0) \
\>", "Subsubsection",
 CellChangeTimes->{{3.896335275752864*^9, 3.896335332289876*^9}, {
  3.896335363746628*^9, 3.896335433254483*^9}, {3.8963354870734043`*^9, 
  3.896335494417259*^9}},ExpressionUUID->"baa491d6-70b6-4f33-bedb-\
c6011e7603cd"],

Cell["Recursions for probabilities of idendity by descent", "Text",
 CellChangeTimes->{{3.896335111107336*^9, 3.896335138314846*^9}},
 FontWeight->"Bold",ExpressionUUID->"091962dc-962a-453d-8784-85ceafc9a439"],

Cell[BoxData[{
 RowBox[{
  RowBox[{"Q0f\[Degree]\[Degree]\[Degree]", "=", 
   RowBox[{"Simplify", "[", 
    RowBox[{
     RowBox[{"Normal", "[", 
      RowBox[{"Series", "[", 
       RowBox[{
        RowBox[{
         RowBox[{"Q0f\[Degree]", "/.", 
          RowBox[{"{", 
           RowBox[{
            RowBox[{"Rg", "\[Rule]", 
             RowBox[{"xg", "/", 
              RowBox[{"(", 
               RowBox[{"xf", "+", "xg"}], ")"}]}]}], ",", 
            RowBox[{"Nm", "\[Rule]", 
             RowBox[{"xm", " ", "Np"}]}], ",", " ", 
            RowBox[{"Nf", "\[Rule]", 
             RowBox[{
              RowBox[{"(", 
               RowBox[{"1", "-", "xm"}], ")"}], "Np"}]}]}], "}"}]}], "/.", 
         RowBox[{"{", 
          RowBox[{
           RowBox[{"xm", "\[Rule]", " ", 
            RowBox[{
             RowBox[{"(", 
              RowBox[{"1", "-", "\[Phi]"}], ")"}], " ", 
             RowBox[{"(", 
              RowBox[{"1", "-", "\[Sigma]"}], ")"}]}]}], ",", 
           RowBox[{"xf", "\[Rule]", " ", 
            RowBox[{"\[Phi]", " ", 
             RowBox[{"(", 
              RowBox[{"1", "-", "\[Sigma]"}], ")"}]}]}], ",", 
           RowBox[{"xg", "\[Rule]", "\[Sigma]"}]}], "}"}]}], ",", 
        RowBox[{"{", 
         RowBox[{"\[Phi]", ",", "0", ",", "1"}], "}"}]}], "]"}], "]"}], "/.", 
     RowBox[{"\[Beta]", "\[Rule]", "0"}]}], "]"}]}], 
  ";"}], "\[IndentingNewLine]", 
 RowBox[{
  RowBox[{"Q0m\[Degree]\[Degree]\[Degree]", "=", 
   RowBox[{"Simplify", "[", 
    RowBox[{"Normal", "[", 
     RowBox[{"Series", "[", 
      RowBox[{
       RowBox[{
        RowBox[{"Q0m\[Degree]", "/.", 
         RowBox[{"{", 
          RowBox[{
           RowBox[{"Rg", "\[Rule]", 
            RowBox[{"xg", "/", 
             RowBox[{"(", 
              RowBox[{"xf", "+", "xg"}], ")"}]}]}], ",", 
           RowBox[{"Nm", "\[Rule]", 
            RowBox[{"xm", " ", "Np"}]}], ",", " ", 
           RowBox[{"Nf", "\[Rule]", 
            RowBox[{
             RowBox[{"(", 
              RowBox[{"1", "-", "xm"}], ")"}], "Np"}]}]}], "}"}]}], "/.", 
        RowBox[{"{", 
         RowBox[{
          RowBox[{"xm", "\[Rule]", " ", 
           RowBox[{
            RowBox[{"(", 
             RowBox[{"1", "-", "\[Phi]"}], ")"}], " ", 
            RowBox[{"(", 
             RowBox[{"1", "-", "\[Sigma]"}], ")"}]}]}], ",", 
          RowBox[{"xf", "\[Rule]", " ", 
           RowBox[{"\[Phi]", " ", 
            RowBox[{"(", 
             RowBox[{"1", "-", "\[Sigma]"}], ")"}]}]}], ",", 
          RowBox[{"xg", "\[Rule]", "\[Sigma]"}]}], "}"}]}], ",", 
       RowBox[{"{", 
        RowBox[{"\[Phi]", ",", "0", ",", "1"}], "}"}]}], "]"}], "]"}], 
    "]"}]}], ";"}], "\[IndentingNewLine]", 
 RowBox[{
  RowBox[{"Q1f\[Degree]\[Degree]\[Degree]", "=", 
   RowBox[{"Simplify", "[", 
    RowBox[{"Normal", "[", 
     RowBox[{"Series", "[", 
      RowBox[{
       RowBox[{
        RowBox[{"Q1f\[Degree]", "/.", 
         RowBox[{"{", 
          RowBox[{
           RowBox[{"Rg", "\[Rule]", 
            RowBox[{"xg", "/", 
             RowBox[{"(", 
              RowBox[{"xf", "+", "xg"}], ")"}]}]}], ",", 
           RowBox[{"Nm", "\[Rule]", 
            RowBox[{"xm", " ", "Np"}]}], ",", " ", 
           RowBox[{"Nf", "\[Rule]", 
            RowBox[{
             RowBox[{"(", 
              RowBox[{"1", "-", "xm"}], ")"}], "Np"}]}]}], "}"}]}], "/.", 
        RowBox[{"{", 
         RowBox[{
          RowBox[{"xm", "\[Rule]", " ", 
           RowBox[{
            RowBox[{"(", 
             RowBox[{"1", "-", "\[Phi]"}], ")"}], " ", 
            RowBox[{"(", 
             RowBox[{"1", "-", "\[Sigma]"}], ")"}]}]}], ",", 
          RowBox[{"xf", "\[Rule]", " ", 
           RowBox[{"\[Phi]", " ", 
            RowBox[{"(", 
             RowBox[{"1", "-", "\[Sigma]"}], ")"}]}]}], ",", 
          RowBox[{"xg", "\[Rule]", "\[Sigma]"}]}], "}"}]}], ",", 
       RowBox[{"{", 
        RowBox[{"\[Phi]", ",", "0", ",", "1"}], "}"}]}], "]"}], "]"}], 
    "]"}]}], ";"}], "\[IndentingNewLine]", 
 RowBox[{
  RowBox[{"Q1m\[Degree]\[Degree]\[Degree]", "=", 
   RowBox[{"Simplify", "[", 
    RowBox[{"Normal", "[", 
     RowBox[{"Series", "[", 
      RowBox[{
       RowBox[{
        RowBox[{"Q1f\[Degree]", "/.", 
         RowBox[{"{", 
          RowBox[{
           RowBox[{"Rg", "\[Rule]", 
            RowBox[{"xg", "/", 
             RowBox[{"(", 
              RowBox[{"xf", "+", "xg"}], ")"}]}]}], ",", 
           RowBox[{"Nm", "\[Rule]", 
            RowBox[{"xm", " ", "Np"}]}], ",", " ", 
           RowBox[{"Nf", "\[Rule]", 
            RowBox[{
             RowBox[{"(", 
              RowBox[{"1", "-", "xm"}], ")"}], "Np"}]}]}], "}"}]}], "/.", 
        RowBox[{"{", 
         RowBox[{
          RowBox[{"xm", "\[Rule]", " ", 
           RowBox[{
            RowBox[{"(", 
             RowBox[{"1", "-", "\[Phi]"}], ")"}], " ", 
            RowBox[{"(", 
             RowBox[{"1", "-", "\[Sigma]"}], ")"}]}]}], ",", 
          RowBox[{"xf", "\[Rule]", " ", 
           RowBox[{"\[Phi]", " ", 
            RowBox[{"(", 
             RowBox[{"1", "-", "\[Sigma]"}], ")"}]}]}], ",", 
          RowBox[{"xg", "\[Rule]", "\[Sigma]"}]}], "}"}]}], ",", 
       RowBox[{"{", 
        RowBox[{"\[Phi]", ",", "0", ",", "1"}], "}"}]}], "]"}], "]"}], 
    "]"}]}], ";"}], "\[IndentingNewLine]", 
 RowBox[{
  RowBox[{"Q1mf\[Degree]\[Degree]\[Degree]", "=", 
   RowBox[{"Simplify", "[", 
    RowBox[{"Normal", "[", 
     RowBox[{"Series", "[", 
      RowBox[{
       RowBox[{
        RowBox[{"Q1mf\[Degree]", "/.", 
         RowBox[{"{", 
          RowBox[{
           RowBox[{"Rg", "\[Rule]", 
            RowBox[{"xg", "/", 
             RowBox[{"(", 
              RowBox[{"xf", "+", "xg"}], ")"}]}]}], ",", 
           RowBox[{"Nm", "\[Rule]", 
            RowBox[{"xm", " ", "Np"}]}], ",", " ", 
           RowBox[{"Nf", "\[Rule]", 
            RowBox[{
             RowBox[{"(", 
              RowBox[{"1", "-", "xm"}], ")"}], "Np"}]}]}], "}"}]}], "/.", 
        RowBox[{"{", 
         RowBox[{
          RowBox[{"xm", "\[Rule]", " ", 
           RowBox[{
            RowBox[{"(", 
             RowBox[{"1", "-", "\[Phi]"}], ")"}], " ", 
            RowBox[{"(", 
             RowBox[{"1", "-", "\[Sigma]"}], ")"}]}]}], ",", 
          RowBox[{"xf", "\[Rule]", " ", 
           RowBox[{"\[Phi]", " ", 
            RowBox[{"(", 
             RowBox[{"1", "-", "\[Sigma]"}], ")"}]}]}], ",", 
          RowBox[{"xg", "\[Rule]", "\[Sigma]"}]}], "}"}]}], ",", 
       RowBox[{"{", 
        RowBox[{"\[Phi]", ",", "0", ",", "1"}], "}"}]}], "]"}], "]"}], 
    "]"}]}], ";"}], "\[IndentingNewLine]", 
 RowBox[{
  RowBox[{"Q2f\[Degree]\[Degree]\[Degree]", "=", 
   RowBox[{"Simplify", "[", 
    RowBox[{"Normal", "[", 
     RowBox[{"Series", "[", 
      RowBox[{
       RowBox[{
        RowBox[{"Q2f\[Degree]", "/.", 
         RowBox[{"{", 
          RowBox[{
           RowBox[{"Rg", "\[Rule]", 
            RowBox[{"xg", "/", 
             RowBox[{"(", 
              RowBox[{"xf", "+", "xg"}], ")"}]}]}], ",", 
           RowBox[{"Nm", "\[Rule]", 
            RowBox[{"xm", " ", "Np"}]}], ",", " ", 
           RowBox[{"Nf", "\[Rule]", 
            RowBox[{
             RowBox[{"(", 
              RowBox[{"1", "-", "xm"}], ")"}], "Np"}]}]}], "}"}]}], "/.", 
        RowBox[{"{", 
         RowBox[{
          RowBox[{"xm", "\[Rule]", " ", 
           RowBox[{
            RowBox[{"(", 
             RowBox[{"1", "-", "\[Phi]"}], ")"}], " ", 
            RowBox[{"(", 
             RowBox[{"1", "-", "\[Sigma]"}], ")"}]}]}], ",", 
          RowBox[{"xf", "\[Rule]", " ", 
           RowBox[{"\[Phi]", " ", 
            RowBox[{"(", 
             RowBox[{"1", "-", "\[Sigma]"}], ")"}]}]}], ",", 
          RowBox[{"xg", "\[Rule]", "\[Sigma]"}]}], "}"}]}], ",", 
       RowBox[{"{", 
        RowBox[{"\[Phi]", ",", "0", ",", "1"}], "}"}]}], "]"}], "]"}], 
    "]"}]}], ";"}], "\[IndentingNewLine]", 
 RowBox[{
  RowBox[{"Q2m\[Degree]\[Degree]\[Degree]", "=", 
   RowBox[{"Simplify", "[", 
    RowBox[{"Normal", "[", 
     RowBox[{"Series", "[", 
      RowBox[{
       RowBox[{
        RowBox[{"Q2f\[Degree]", "/.", 
         RowBox[{"{", 
          RowBox[{
           RowBox[{"Rg", "\[Rule]", 
            RowBox[{"xg", "/", 
             RowBox[{"(", 
              RowBox[{"xf", "+", "xg"}], ")"}]}]}], ",", 
           RowBox[{"Nm", "\[Rule]", 
            RowBox[{"xm", " ", "Np"}]}], ",", " ", 
           RowBox[{"Nf", "\[Rule]", 
            RowBox[{
             RowBox[{"(", 
              RowBox[{"1", "-", "xm"}], ")"}], "Np"}]}]}], "}"}]}], "/.", 
        RowBox[{"{", 
         RowBox[{
          RowBox[{"xm", "\[Rule]", " ", 
           RowBox[{
            RowBox[{"(", 
             RowBox[{"1", "-", "\[Phi]"}], ")"}], " ", 
            RowBox[{"(", 
             RowBox[{"1", "-", "\[Sigma]"}], ")"}]}]}], ",", 
          RowBox[{"xf", "\[Rule]", " ", 
           RowBox[{"\[Phi]", " ", 
            RowBox[{"(", 
             RowBox[{"1", "-", "\[Sigma]"}], ")"}]}]}], ",", 
          RowBox[{"xg", "\[Rule]", "\[Sigma]"}]}], "}"}]}], ",", 
       RowBox[{"{", 
        RowBox[{"\[Phi]", ",", "0", ",", "1"}], "}"}]}], "]"}], "]"}], 
    "]"}]}], ";"}], "\[IndentingNewLine]", 
 RowBox[{
  RowBox[{"Q2mf\[Degree]\[Degree]\[Degree]", "=", 
   RowBox[{"Simplify", "[", 
    RowBox[{"Normal", "[", 
     RowBox[{"Series", "[", 
      RowBox[{
       RowBox[{
        RowBox[{"Q2mf\[Degree]", "/.", 
         RowBox[{"{", 
          RowBox[{
           RowBox[{"Rg", "\[Rule]", 
            RowBox[{"xg", "/", 
             RowBox[{"(", 
              RowBox[{"xf", "+", "xg"}], ")"}]}]}], ",", 
           RowBox[{"Nm", "\[Rule]", 
            RowBox[{"xm", " ", "Np"}]}], ",", " ", 
           RowBox[{"Nf", "\[Rule]", 
            RowBox[{
             RowBox[{"(", 
              RowBox[{"1", "-", "xm"}], ")"}], "Np"}]}]}], "}"}]}], "/.", 
        RowBox[{"{", 
         RowBox[{
          RowBox[{"xm", "\[Rule]", " ", 
           RowBox[{
            RowBox[{"(", 
             RowBox[{"1", "-", "\[Phi]"}], ")"}], " ", 
            RowBox[{"(", 
             RowBox[{"1", "-", "\[Sigma]"}], ")"}]}]}], ",", 
          RowBox[{"xf", "\[Rule]", " ", 
           RowBox[{"\[Phi]", " ", 
            RowBox[{"(", 
             RowBox[{"1", "-", "\[Sigma]"}], ")"}]}]}], ",", 
          RowBox[{"xg", "\[Rule]", "\[Sigma]"}]}], "}"}]}], ",", 
       RowBox[{"{", 
        RowBox[{"\[Phi]", ",", "0", ",", "1"}], "}"}]}], "]"}], "]"}], 
    "]"}]}], ";"}]}], "Input",
 CellChangeTimes->{{3.7904240483921967`*^9, 3.790424054302958*^9}, {
   3.7904243146591597`*^9, 3.7904243290250196`*^9}, {3.790424555092939*^9, 
   3.790424643698758*^9}, {3.790424675909731*^9, 3.790424691927412*^9}, {
   3.790424727917376*^9, 3.790424735036529*^9}, {3.790424878305085*^9, 
   3.790424930223822*^9}, {3.7904254328146343`*^9, 3.7904254330819798`*^9}, {
   3.7904258091718397`*^9, 3.790425814242648*^9}, {3.79042585443941*^9, 
   3.790425975309349*^9}, {3.790426013862938*^9, 3.7904260177778387`*^9}, {
   3.790426064219832*^9, 3.7904260681776342`*^9}, 3.790426106202712*^9, {
   3.7904262790946293`*^9, 3.790426308319552*^9}, 3.7904263747739553`*^9, {
   3.7904264328025084`*^9, 3.79042650655192*^9}, {3.790426764684371*^9, 
   3.790426792896326*^9}, {3.7904268383605757`*^9, 3.790426840890387*^9}, {
   3.7904268880859213`*^9, 3.7904269837863626`*^9}, {3.790427273484213*^9, 
   3.790427398416315*^9}, {3.790427512921118*^9, 3.790427617658613*^9}, {
   3.790427657283988*^9, 3.790427671909135*^9}, {3.79043257008219*^9, 
   3.790432610313492*^9}, {3.790432679221951*^9, 3.790432684854261*^9}, 
   3.790432812347845*^9, 3.7904330209286613`*^9, {3.790433528023143*^9, 
   3.790433561353283*^9}, {3.7904337119448*^9, 3.790433712496026*^9}, 
   3.790434025996311*^9, 3.790434064403954*^9, {3.790444149265092*^9, 
   3.7904441588308887`*^9}, 3.790444191506083*^9, {3.79044433296504*^9, 
   3.79044435119946*^9}, {3.790444500241967*^9, 3.790444530085122*^9}, {
   3.790444581733926*^9, 3.790444908987793*^9}, 3.790444949721644*^9, {
   3.790445027290258*^9, 3.790445097297537*^9}, {3.7904451447613163`*^9, 
   3.790445183157411*^9}, {3.7904452623482*^9, 3.790445292456251*^9}, {
   3.7904453751489983`*^9, 3.790445442208378*^9}, {3.790445475451212*^9, 
   3.7904454828872633`*^9}, {3.7904455334459867`*^9, 
   3.7904455975919437`*^9}, {3.790445642549691*^9, 3.790445924549921*^9}, {
   3.790445970044861*^9, 3.790446036633567*^9}, {3.79044614472578*^9, 
   3.7904462206157217`*^9}, {3.790446270397883*^9, 3.790446335964903*^9}, {
   3.790446415232725*^9, 3.790446420741519*^9}, {3.790446502841649*^9, 
   3.790446555028014*^9}, {3.790446867091539*^9, 3.790446908739043*^9}, {
   3.790448625221972*^9, 3.790448642570891*^9}, {3.790449444005796*^9, 
   3.7904494649299793`*^9}, {3.7904838140398273`*^9, 3.790483859432695*^9}, {
   3.790483956835383*^9, 3.790483959095941*^9}, {3.790483993464754*^9, 
   3.790483995658832*^9}, {3.790484027619453*^9, 3.790484062044734*^9}, {
   3.790484231841728*^9, 3.790484236846664*^9}, {3.7904879440354548`*^9, 
   3.790487955115539*^9}, 3.790496960982086*^9, 3.79049699739889*^9, 
   3.839597992614727*^9, {3.839598112437086*^9, 3.839598217545014*^9}, {
   3.839598248281186*^9, 3.839598264322352*^9}, {3.839598300357368*^9, 
   3.8395983255263777`*^9}, 3.839598373429841*^9, {3.839598415502366*^9, 
   3.8395984535754633`*^9}, {3.839598488251006*^9, 3.839598534412643*^9}, {
   3.839598669781952*^9, 3.839598670818956*^9}, {3.8395994837792187`*^9, 
   3.839599495707703*^9}, {3.839599818288653*^9, 3.839599842500312*^9}, {
   3.839599909621937*^9, 3.839599917851869*^9}, {3.839600327545711*^9, 
   3.839600360256405*^9}, {3.83960055383494*^9, 3.8396006087470617`*^9}, {
   3.8396007293689823`*^9, 3.839600735015369*^9}, {3.839600794421832*^9, 
   3.839600822188574*^9}, {3.839600958572472*^9, 3.83960100932275*^9}, {
   3.8396010393887043`*^9, 3.8396010768752527`*^9}, {3.8396011388532553`*^9, 
   3.839601240863454*^9}, {3.839601291918675*^9, 3.8396012987505007`*^9}, {
   3.8396013460303383`*^9, 3.83960137590411*^9}, 3.839601468185503*^9, 
   3.839601815744554*^9, {3.839602218012779*^9, 3.839602263497972*^9}, {
   3.839602404180781*^9, 3.8396025195588913`*^9}, 3.839602579833818*^9, {
   3.8396026123828897`*^9, 3.839602632159369*^9}, {3.83960270119405*^9, 
   3.839602808855611*^9}, {3.839602940505691*^9, 3.839602991251133*^9}, {
   3.839603023562812*^9, 3.839603024989485*^9}, {3.839603089014533*^9, 
   3.8396032039677343`*^9}, {3.8396032622080603`*^9, 3.839603340146391*^9}, {
   3.839603402437648*^9, 3.83960340294361*^9}, {3.839603439755413*^9, 
   3.8396034553461933`*^9}, {3.839603504328958*^9, 3.839603504609754*^9}, {
   3.839604112229639*^9, 3.8396041127805223`*^9}, {3.839604266421568*^9, 
   3.839604315077796*^9}, {3.8396043938183928`*^9, 3.839604394221871*^9}, {
   3.839604440818981*^9, 3.8396044501565247`*^9}, {3.839604568632161*^9, 
   3.839604581961526*^9}, {3.83960473988822*^9, 3.839604812328071*^9}, {
   3.839605138801585*^9, 3.839605183149137*^9}, {3.839605228937017*^9, 
   3.839605302522613*^9}, 3.839606660503743*^9, {3.839608199517807*^9, 
   3.839608245240652*^9}, {3.839609568762865*^9, 3.8396095740491056`*^9}, 
   3.8396096617334137`*^9, {3.8400721817468567`*^9, 3.840072189666774*^9}, {
   3.84007231297649*^9, 3.8400723433218603`*^9}, {3.840072388312999*^9, 
   3.840072429666053*^9}, {3.8400798346015263`*^9, 3.8400798442850657`*^9}, {
   3.8400799679803057`*^9, 3.8400799714551477`*^9}, {3.840081052301187*^9, 
   3.840081076994573*^9}, {3.8401010227111588`*^9, 3.8401010483114147`*^9}, {
   3.840101089351342*^9, 3.8401011611896887`*^9}, {3.84010160176294*^9, 
   3.84010163763739*^9}, {3.840101677577303*^9, 3.840101733216433*^9}, {
   3.8405528994816732`*^9, 3.840553068630438*^9}, {3.84055371907635*^9, 
   3.8405537195490313`*^9}, {3.840553821358124*^9, 3.840553852189148*^9}, {
   3.840553996987822*^9, 3.840554011412003*^9}, {3.840554079818184*^9, 
   3.840554081152589*^9}, {3.840554121396902*^9, 3.840554122714033*^9}, {
   3.8405541857420883`*^9, 3.840554221934885*^9}, {3.840624133945129*^9, 
   3.840624179037527*^9}, 3.840629908521913*^9, {3.840630048041862*^9, 
   3.840630059827737*^9}, {3.8406305734507647`*^9, 3.8406305790006533`*^9}, {
   3.8406306677577667`*^9, 3.840630725254663*^9}, 3.8407618760926523`*^9, {
   3.84106781491113*^9, 3.841067822531156*^9}, 3.84107338254517*^9, {
   3.8862611580354652`*^9, 3.886261351115446*^9}, 3.886261533035446*^9, {
   3.886268576451414*^9, 3.8862686964182034`*^9}, {3.8862688749326973`*^9, 
   3.886268886372369*^9}, {3.88658814908386*^9, 3.88658819272099*^9}, {
   3.886606564957225*^9, 3.886606641714679*^9}, {3.886606840200363*^9, 
   3.886606850628991*^9}},
 CellLabel->"In[28]:=",ExpressionUUID->"a50013ca-7774-4105-a406-eafc8ecb2b68"],

Cell[BoxData[
 RowBox[{
  RowBox[{"(*", 
   RowBox[{"This", " ", "evaluation", " ", "can", " ", "take", " ", "time"}], 
   "*)"}], "\[IndentingNewLine]", 
  RowBox[{
   RowBox[{"sol1", "=", 
    RowBox[{"Flatten", "[", 
     RowBox[{
      RowBox[{"{", 
       RowBox[{
       "Q0f", ",", "Q0m", ",", "Q1f", ",", "Q1m", ",", "Q1mf", ",", "Q2f", 
        ",", "Q2m", ",", "Q2mf"}], "}"}], "/.", 
      RowBox[{"Solve", "[", 
       RowBox[{
        RowBox[{"{", 
         RowBox[{
          RowBox[{"Q0f\[Degree]\[Degree]\[Degree]", "\[Equal]", "Q0f"}], ",", 
          RowBox[{"Q0m\[Degree]\[Degree]\[Degree]", "\[Equal]", "Q0m"}], ",", 
          RowBox[{"Q1f\[Degree]\[Degree]\[Degree]", "\[Equal]", "Q1f"}], ",", 
          RowBox[{"Q1m\[Degree]\[Degree]\[Degree]", "\[Equal]", "Q1m"}], ",", 
          RowBox[{"Q1mf\[Degree]\[Degree]\[Degree]", "\[Equal]", "Q1mf"}], 
          ",", 
          RowBox[{"Q2f\[Degree]\[Degree]\[Degree]", "\[Equal]", "Q2f"}], ",", 
          RowBox[{"Q2m\[Degree]\[Degree]\[Degree]", "\[Equal]", "Q2m"}], ",", 
          RowBox[{"Q2mf\[Degree]\[Degree]\[Degree]", "==", "Q2mf"}]}], "}"}], 
        ",", 
        RowBox[{"{", 
         RowBox[{
         "Q0f", ",", "Q0m", ",", "Q1f", ",", "Q1m", ",", "Q1mf", ",", "Q2f", 
          ",", "Q2m", ",", "Q2mf"}], "}"}]}], "]"}]}], "]"}]}], 
   ";"}]}]], "Input",
 CellChangeTimes->{{3.790446577420437*^9, 3.790446707475255*^9}, {
   3.7904467452652483`*^9, 3.790446745579109*^9}, {3.790447644269126*^9, 
   3.790447650748087*^9}, {3.7904879850954523`*^9, 3.790488099068397*^9}, {
   3.83959853767561*^9, 3.839598555171032*^9}, {3.839598598821319*^9, 
   3.839598606068306*^9}, {3.839604462544895*^9, 3.839604493029525*^9}, {
   3.839604837057097*^9, 3.839604863841007*^9}, {3.839605369639441*^9, 
   3.839605369898222*^9}, {3.839605798759192*^9, 3.839605800874049*^9}, 
   3.839606430496509*^9, 3.840072367177207*^9, {3.84010175274909*^9, 
   3.840101802090061*^9}, 3.840118588044118*^9, {3.840554249408555*^9, 
   3.840554330872925*^9}, 3.8405543734417143`*^9, {3.8405544454084272`*^9, 
   3.840554450958424*^9}, {3.8411146110858994`*^9, 3.8411146197332573`*^9}, {
   3.8862613670338297`*^9, 3.88626137365863*^9}, {3.8862687377744904`*^9, 
   3.8862687539825163`*^9}, 3.886587169082718*^9, {3.8865881966927156`*^9, 
   3.886588215716592*^9}, {3.8962541933161707`*^9, 3.896254205622817*^9}, 
   3.896254284249365*^9},
 CellLabel->"In[36]:=",ExpressionUUID->"8812aaba-9c21-4c65-9b5a-a6ac5ade8d08"],

Cell["\<\
Computation of Fis for females, males and over the whole population\
\>", "Text",
 CellChangeTimes->{{3.896335534610324*^9, 3.8963355381784773`*^9}},
 FontWeight->"Bold",ExpressionUUID->"98aac0c3-c09c-4b65-9428-9b892c48f8ae"],

Cell["Assumtpions to help simplification", "Text",
 CellChangeTimes->{{3.8963383014344473`*^9, 
  3.896338309553689*^9}},ExpressionUUID->"fad4f6d2-9084-4d3b-8bec-\
b91b71dcf7fd"],

Cell[BoxData[
 RowBox[{
  RowBox[{"asp", "=", 
   RowBox[{"{", 
    RowBox[{
     RowBox[{"0", "\[LessEqual]", "\[Sigma]", "\[LessEqual]", "1"}], ",", 
     RowBox[{"0", "\[LessEqual]", "\[Phi]", "\[LessEqual]", "1"}], ",", 
     RowBox[{"0", "\[LessEqual]", "Rg", "\[LessEqual]", "1"}], ",", 
     RowBox[{"K", ">", "0"}], ",", 
     RowBox[{"Np", ">", "0"}], ",", 
     RowBox[{"\[CapitalUpsilon]", ">", "0"}], ",", 
     RowBox[{"0", "\[LessEqual]", "m", "\[LessEqual]", "1"}], ",", 
     RowBox[{"M", "\[GreaterEqual]", "0"}], ",", 
     RowBox[{"\[CapitalPhi]", "\[GreaterEqual]", "0"}], ",", 
     RowBox[{"\[Theta]", "\[GreaterEqual]", "0"}]}], "}"}]}], ";"}]], "Input",
 CellChangeTimes->{{3.8963383278597507`*^9, 3.896338427875886*^9}, {
  3.8963385120592422`*^9, 3.8963385294068604`*^9}},
 CellLabel->"In[38]:=",ExpressionUUID->"aaddfc01-e2f9-4421-b0f0-ed5910bb698a"],

Cell[CellGroupData[{

Cell[BoxData[
 RowBox[{
  RowBox[{"(*", 
   RowBox[{"This", " ", "evaluation", " ", "can", " ", "take", " ", "time"}], 
   "*)"}], "\[IndentingNewLine]", 
  RowBox[{
   RowBox[{
    RowBox[{
     RowBox[{"FISf1", "[", 
      RowBox[{
      "Np_", ",", "K_", ",", "m_", ",", "\[Sigma]_", ",", "\[Phi]_", ",", 
       "\[CapitalUpsilon]_"}], "]"}], "=", 
     RowBox[{"Simplify", "[", 
      RowBox[{
       RowBox[{
        RowBox[{
         RowBox[{
          RowBox[{"(", 
           RowBox[{
            RowBox[{"sol1", "[", 
             RowBox[{"[", "1", "]"}], "]"}], "-", 
            RowBox[{"sol1", "[", 
             RowBox[{"[", "6", "]"}], "]"}]}], ")"}], "/", 
          RowBox[{"(", 
           RowBox[{"1", "-", 
            RowBox[{"sol1", "[", 
             RowBox[{"[", "6", "]"}], "]"}]}], ")"}]}], "/.", 
         RowBox[{"{", 
          RowBox[{
           RowBox[{"Rg", "\[Rule]", 
            RowBox[{"xg", "/", 
             RowBox[{"(", 
              RowBox[{"xf", "+", "xg"}], ")"}]}]}], ",", 
           RowBox[{"Nm", "\[Rule]", 
            RowBox[{"xm", " ", "Np"}]}], ",", " ", 
           RowBox[{"Nf", "\[Rule]", 
            RowBox[{
             RowBox[{"(", 
              RowBox[{"1", "-", "xm"}], ")"}], "Np"}]}]}], "}"}]}], "/.", 
        RowBox[{"{", 
         RowBox[{
          RowBox[{"xm", "\[Rule]", " ", 
           RowBox[{
            RowBox[{"(", 
             RowBox[{"1", "-", "\[Phi]"}], ")"}], " ", 
            RowBox[{"(", 
             RowBox[{"1", "-", "\[Sigma]"}], ")"}]}]}], ",", 
          RowBox[{"xf", "\[Rule]", " ", 
           RowBox[{"\[Phi]", " ", 
            RowBox[{"(", 
             RowBox[{"1", "-", "\[Sigma]"}], ")"}]}]}], ",", 
          RowBox[{"xg", "\[Rule]", "\[Sigma]"}]}], "}"}]}], ",", 
       RowBox[{"Assumptions", "\[Rule]", "asp"}]}], "]"}]}], ";"}], 
   "\[IndentingNewLine]", 
   RowBox[{"f1", "=", 
    RowBox[{"Simplify", "[", 
     RowBox[{
      RowBox[{"Limit", "[", 
       RowBox[{
        RowBox[{"FISf1", "[", 
         RowBox[{
          RowBox[{"Nt", "/", "K"}], ",", "K", ",", 
          FractionBox[
           RowBox[{"M", " ", "K"}], 
           RowBox[{"4", " ", "Nt"}]], ",", "\[Sigma]", ",", 
          FractionBox[
           RowBox[{"\[CapitalPhi]", " "}], 
           RowBox[{"2", "Nt", " "}]], ",", 
          RowBox[{"1", "-", 
           FractionBox[
            RowBox[{"\[Theta]", " "}], 
            RowBox[{"2", "Nt"}]]}]}], "]"}], ",", 
        RowBox[{"Nt", "\[Rule]", "\[Infinity]"}], ",", 
        RowBox[{"Assumptions", "\[Rule]", "asp"}]}], "]"}], ",", 
      RowBox[{"Assumptions", "\[Rule]", "asp"}]}], "]"}]}], 
   "\[IndentingNewLine]", 
   RowBox[{
    RowBox[{"FISf1ap", "[", 
     RowBox[{
     "M_", ",", "\[Sigma]_", ",", "\[CapitalPhi]_", ",", "\[Theta]_"}], "]"}],
     "=", 
    RowBox[{"FullSimplify", "[", 
     RowBox[{
      RowBox[{"Limit", "[", 
       RowBox[{"f1", ",", 
        RowBox[{"K", "\[Rule]", "\[Infinity]"}]}], "]"}], ",", 
      RowBox[{"Assumptions", "\[Rule]", "asp"}]}], "]"}]}]}]}]], "Input",
 CellChangeTimes->{{3.886606155416472*^9, 3.886606163345957*^9}, {
  3.886606205969615*^9, 3.886606223320353*^9}, {3.886606268714179*^9, 
  3.886606269387229*^9}, {3.8866063102262077`*^9, 3.886606326131402*^9}, {
  3.8866067115660677`*^9, 3.886606787268235*^9}, {3.8866069298948927`*^9, 
  3.886606941076551*^9}, {3.886614293495432*^9, 3.886614328719318*^9}, {
  3.886652430371459*^9, 3.8866524641100483`*^9}, {3.896256375139872*^9, 
  3.896256399599464*^9}, {3.896338490756589*^9, 3.89633849454698*^9}, {
  3.896338540355027*^9, 3.896338553511065*^9}},
 CellLabel->"In[62]:=",ExpressionUUID->"3447f76b-569a-4b78-ba2b-5be162f35e9e"],

Cell[BoxData[
 FractionBox[
  RowBox[{"K", " ", 
   RowBox[{"(", 
    RowBox[{
     RowBox[{"K", " ", "M", " ", "\[Sigma]"}], "+", "\[CapitalPhi]", "+", 
     RowBox[{"K", " ", 
      RowBox[{"(", 
       RowBox[{
        RowBox[{"-", "1"}], "+", "\[Sigma]"}], ")"}], " ", "\[CapitalPhi]"}], 
     "-", 
     RowBox[{"\[Sigma]", " ", "\[CapitalPhi]"}]}], ")"}]}], 
  RowBox[{
   RowBox[{"\[Theta]", " ", "\[Sigma]", " ", 
    RowBox[{"(", 
     RowBox[{
      RowBox[{"\[Theta]", " ", "\[Sigma]"}], "+", "\[CapitalPhi]", "-", 
      RowBox[{"\[Sigma]", " ", "\[CapitalPhi]"}]}], ")"}]}], "+", 
   RowBox[{"K", " ", 
    RowBox[{"(", 
     RowBox[{
      RowBox[{
       RowBox[{"-", 
        SuperscriptBox["\[Theta]", "2"]}], " ", 
       SuperscriptBox["\[Sigma]", "2"]}], "+", "\[CapitalPhi]", "-", 
      RowBox[{"\[Sigma]", " ", "\[CapitalPhi]"}], "+", 
      RowBox[{"\[Theta]", " ", "\[Sigma]", " ", 
       RowBox[{"(", 
        RowBox[{"2", "+", 
         RowBox[{
          RowBox[{"(", 
           RowBox[{
            RowBox[{"-", "1"}], "+", "\[Sigma]"}], ")"}], " ", 
          "\[CapitalPhi]"}]}], ")"}]}]}], ")"}]}], "-", 
   RowBox[{
    SuperscriptBox["K", "2"], " ", 
    RowBox[{"(", 
     RowBox[{
      RowBox[{"2", " ", "\[Theta]", " ", "\[Sigma]"}], "+", "\[CapitalPhi]", 
      "-", 
      RowBox[{"\[Sigma]", " ", "\[CapitalPhi]"}], "+", 
      RowBox[{"M", " ", "\[Sigma]", " ", 
       RowBox[{"(", 
        RowBox[{"1", "+", 
         RowBox[{"\[Theta]", " ", "\[Sigma]"}], "+", "\[CapitalPhi]", "-", 
         RowBox[{"\[Sigma]", " ", "\[CapitalPhi]"}]}], ")"}]}]}], 
     ")"}]}]}]]], "Output",
 CellChangeTimes->{
  3.886606924085883*^9, 3.886609765016746*^9, 3.8866151724078417`*^9, {
   3.88665242666462*^9, 3.8866524533762608`*^9}, 3.8866536848397913`*^9, 
   3.896254080704574*^9, 3.89625426111579*^9, {3.89625640089769*^9, 
   3.896256426244814*^9}, 3.896338609479453*^9},
 CellLabel->"Out[63]=",ExpressionUUID->"435a9166-8076-4c54-8f77-b04c5158341b"],

Cell[BoxData[
 FractionBox[
  RowBox[{
   RowBox[{"M", " ", "\[Sigma]"}], "+", 
   RowBox[{
    RowBox[{"(", 
     RowBox[{
      RowBox[{"-", "1"}], "+", "\[Sigma]"}], ")"}], " ", "\[CapitalPhi]"}]}], 
  RowBox[{
   RowBox[{
    RowBox[{"-", "\[Sigma]"}], " ", 
    RowBox[{"(", 
     RowBox[{"M", "+", 
      RowBox[{"2", " ", "\[Theta]"}], "+", 
      RowBox[{"M", " ", "\[Theta]", " ", "\[Sigma]"}]}], ")"}]}], "+", 
   RowBox[{
    RowBox[{"(", 
     RowBox[{
      RowBox[{"-", "1"}], "+", "\[Sigma]"}], ")"}], " ", 
    RowBox[{"(", 
     RowBox[{"1", "+", 
      RowBox[{"M", " ", "\[Sigma]"}]}], ")"}], " ", 
    "\[CapitalPhi]"}]}]]], "Output",
 CellChangeTimes->{
  3.886606924085883*^9, 3.886609765016746*^9, 3.8866151724078417`*^9, {
   3.88665242666462*^9, 3.8866524533762608`*^9}, 3.8866536848397913`*^9, 
   3.896254080704574*^9, 3.89625426111579*^9, {3.89625640089769*^9, 
   3.896256426244814*^9}, 3.8963386096142483`*^9},
 CellLabel->"Out[64]=",ExpressionUUID->"cdbc2ac2-27aa-4f7c-84d0-cc55d941a6d4"]
}, Open  ]],

Cell[CellGroupData[{

Cell[BoxData[
 RowBox[{
  RowBox[{"(*", 
   RowBox[{"This", " ", "evaluation", " ", "can", " ", "take", " ", "time"}], 
   "*)"}], "\[IndentingNewLine]", 
  RowBox[{
   RowBox[{
    RowBox[{
     RowBox[{"FISm1", "[", 
      RowBox[{
      "Np_", ",", "K_", ",", "m_", ",", "\[Sigma]_", ",", "\[Phi]_", ",", 
       "\[CapitalUpsilon]_"}], "]"}], "=", 
     RowBox[{"Simplify", "[", 
      RowBox[{
       RowBox[{
        RowBox[{
         RowBox[{
          RowBox[{"(", 
           RowBox[{
            RowBox[{"sol1", "[", 
             RowBox[{"[", "2", "]"}], "]"}], "-", 
            RowBox[{"sol1", "[", 
             RowBox[{"[", "7", "]"}], "]"}]}], ")"}], "/", 
          RowBox[{"(", 
           RowBox[{"1", "-", 
            RowBox[{"sol1", "[", 
             RowBox[{"[", "7", "]"}], "]"}]}], ")"}]}], "/.", 
         RowBox[{"{", 
          RowBox[{
           RowBox[{"Rg", "\[Rule]", 
            RowBox[{"xg", "/", 
             RowBox[{"(", 
              RowBox[{"xf", "+", "xg"}], ")"}]}]}], ",", 
           RowBox[{"Nm", "\[Rule]", 
            RowBox[{"xm", " ", "Np"}]}], ",", " ", 
           RowBox[{"Nf", "\[Rule]", 
            RowBox[{
             RowBox[{"(", 
              RowBox[{"1", "-", "xm"}], ")"}], "Np"}]}]}], "}"}]}], "/.", 
        RowBox[{"{", 
         RowBox[{
          RowBox[{"xm", "\[Rule]", " ", 
           RowBox[{
            RowBox[{"(", 
             RowBox[{"1", "-", "\[Phi]"}], ")"}], " ", 
            RowBox[{"(", 
             RowBox[{"1", "-", "\[Sigma]"}], ")"}]}]}], ",", 
          RowBox[{"xf", "\[Rule]", " ", 
           RowBox[{"\[Phi]", " ", 
            RowBox[{"(", 
             RowBox[{"1", "-", "\[Sigma]"}], ")"}]}]}], ",", 
          RowBox[{"xg", "\[Rule]", "\[Sigma]"}]}], "}"}]}], ",", 
       RowBox[{"Assumptions", "\[Rule]", "asp"}]}], "]"}]}], ";"}], 
   "\[IndentingNewLine]", 
   RowBox[{"f2", "=", 
    RowBox[{"Simplify", "[", 
     RowBox[{
      RowBox[{"Limit", "[", 
       RowBox[{
        RowBox[{"FISm1", "[", 
         RowBox[{
          RowBox[{"Nt", "/", "K"}], ",", "K", ",", 
          FractionBox[
           RowBox[{"M", " ", "K"}], 
           RowBox[{"4", " ", "Nt"}]], ",", "\[Sigma]", ",", 
          FractionBox[
           RowBox[{"\[CapitalPhi]", " "}], 
           RowBox[{"2", "Nt", " "}]], ",", 
          RowBox[{"1", "-", 
           FractionBox[
            RowBox[{"\[Theta]", " "}], 
            RowBox[{"2", "Nt"}]]}]}], "]"}], ",", 
        RowBox[{"Nt", "\[Rule]", "\[Infinity]"}], ",", 
        RowBox[{"Assumptions", "\[Rule]", "asp"}]}], "]"}], ",", 
      RowBox[{"Assumptions", "\[Rule]", "asp"}]}], "]"}]}], 
   "\[IndentingNewLine]", 
   RowBox[{
    RowBox[{"FISm1ap", "[", 
     RowBox[{
     "M_", ",", "\[Sigma]_", ",", "\[CapitalPhi]_", ",", "\[Theta]_"}], "]"}],
     "=", 
    RowBox[{"FullSimplify", "[", 
     RowBox[{
      RowBox[{"Limit", "[", 
       RowBox[{"f2", ",", 
        RowBox[{"K", "\[Rule]", "\[Infinity]"}]}], "]"}], ",", 
      RowBox[{"Assumptions", "\[Rule]", "asp"}]}], "]"}]}]}]}]], "Input",
 CellChangeTimes->{{3.886652446200747*^9, 3.886652482098422*^9}, {
   3.896256415762171*^9, 3.8962564257671003`*^9}, 3.896256516095392*^9, {
   3.896338567385482*^9, 3.896338571864366*^9}},
 CellLabel->"In[65]:=",ExpressionUUID->"7d30f372-3783-49d0-82dd-180fa4e1f768"],

Cell[BoxData[
 FractionBox[
  RowBox[{
   RowBox[{"(", 
    RowBox[{
     RowBox[{"-", "1"}], "+", "K"}], ")"}], " ", "K", " ", 
   RowBox[{"(", 
    RowBox[{
     RowBox[{"\[Theta]", " ", "\[Sigma]"}], "+", "\[CapitalPhi]", "-", 
     RowBox[{"\[Sigma]", " ", "\[CapitalPhi]"}]}], ")"}]}], 
  RowBox[{
   RowBox[{
    RowBox[{"-", "\[Theta]"}], " ", "\[Sigma]", " ", 
    RowBox[{"(", 
     RowBox[{
      RowBox[{"\[Theta]", " ", "\[Sigma]"}], "+", "\[CapitalPhi]", "-", 
      RowBox[{"\[Sigma]", " ", "\[CapitalPhi]"}]}], ")"}]}], "+", 
   RowBox[{"K", " ", 
    RowBox[{"(", 
     RowBox[{
      RowBox[{
       SuperscriptBox["\[Theta]", "2"], " ", 
       SuperscriptBox["\[Sigma]", "2"]}], "+", 
      RowBox[{
       RowBox[{"(", 
        RowBox[{
         RowBox[{"-", "1"}], "+", "\[Sigma]"}], ")"}], " ", "\[CapitalPhi]"}],
       "+", 
      RowBox[{"\[Theta]", " ", "\[Sigma]", " ", 
       RowBox[{"(", 
        RowBox[{
         RowBox[{"-", "2"}], "+", "\[CapitalPhi]", "-", 
         RowBox[{"\[Sigma]", " ", "\[CapitalPhi]"}]}], ")"}]}]}], ")"}]}], 
   "+", 
   RowBox[{
    SuperscriptBox["K", "2"], " ", 
    RowBox[{"(", 
     RowBox[{
      RowBox[{"2", " ", "\[Theta]", " ", "\[Sigma]"}], "+", "\[CapitalPhi]", 
      "-", 
      RowBox[{"\[Sigma]", " ", "\[CapitalPhi]"}], "+", 
      RowBox[{"M", " ", "\[Sigma]", " ", 
       RowBox[{"(", 
        RowBox[{"1", "+", 
         RowBox[{"\[Theta]", " ", "\[Sigma]"}], "+", "\[CapitalPhi]", "-", 
         RowBox[{"\[Sigma]", " ", "\[CapitalPhi]"}]}], ")"}]}]}], 
     ")"}]}]}]]], "Output",
 CellChangeTimes->{3.886664968540979*^9, 3.886666643716847*^9, 
  3.886680906179987*^9, 3.886681037269354*^9, 3.89625651876471*^9, 
  3.896261041671733*^9, 3.89634117852369*^9},
 CellLabel->"Out[66]=",ExpressionUUID->"6296a057-bdb6-40ad-a0c2-adbba4415979"],

Cell[BoxData[
 FractionBox[
  RowBox[{
   RowBox[{"\[Theta]", " ", "\[Sigma]"}], "+", "\[CapitalPhi]", "-", 
   RowBox[{"\[Sigma]", " ", "\[CapitalPhi]"}]}], 
  RowBox[{
   RowBox[{"2", " ", "\[Theta]", " ", "\[Sigma]"}], "+", "\[CapitalPhi]", "-", 
   RowBox[{"\[Sigma]", " ", "\[CapitalPhi]"}], "+", 
   RowBox[{"M", " ", "\[Sigma]", " ", 
    RowBox[{"(", 
     RowBox[{"1", "+", 
      RowBox[{"\[Theta]", " ", "\[Sigma]"}], "+", "\[CapitalPhi]", "-", 
      RowBox[{"\[Sigma]", " ", "\[CapitalPhi]"}]}], ")"}]}]}]]], "Output",
 CellChangeTimes->{3.886664968540979*^9, 3.886666643716847*^9, 
  3.886680906179987*^9, 3.886681037269354*^9, 3.89625651876471*^9, 
  3.896261041671733*^9, 3.896341178623026*^9},
 CellLabel->"Out[67]=",ExpressionUUID->"252da6e7-7b99-4422-87f6-8d4b3e24625a"]
}, Open  ]],

Cell[CellGroupData[{

Cell[BoxData[
 RowBox[{
  RowBox[{"(*", 
   RowBox[{
   "This", " ", "evaluation", " ", "can", " ", "take", " ", "a", " ", "long", 
    " ", "time"}], "*)"}], "\[IndentingNewLine]", 
  RowBox[{
   RowBox[{
    RowBox[{"s1", "=", 
     RowBox[{"Simplify", "[", 
      RowBox[{
       RowBox[{"sol1", "[", 
        RowBox[{"[", "1", "]"}], "]"}], ",", 
       RowBox[{"Assumptions", "\[Rule]", "asp"}]}], "]"}]}], ";"}], 
   "\[IndentingNewLine]", 
   RowBox[{
    RowBox[{"s2", "=", 
     RowBox[{"Simplify", "[", 
      RowBox[{
       RowBox[{"sol1", "[", 
        RowBox[{"[", "2", "]"}], "]"}], ",", 
       RowBox[{"Assumptions", "\[Rule]", "asp"}]}], "]"}]}], ";"}], 
   "\[IndentingNewLine]", 
   RowBox[{
    RowBox[{"s6", "=", 
     RowBox[{"Simplify", "[", 
      RowBox[{
       RowBox[{"sol1", "[", 
        RowBox[{"[", "6", "]"}], "]"}], ",", 
       RowBox[{"Assumptions", "\[Rule]", "asp"}]}], "]"}]}], ";"}], 
   "\[IndentingNewLine]", 
   RowBox[{
    RowBox[{"s7", "=", 
     RowBox[{"Simplify", "[", 
      RowBox[{
       RowBox[{"sol1", "[", 
        RowBox[{"[", "7", "]"}], "]"}], ",", 
       RowBox[{"Assumptions", "\[Rule]", "asp"}]}], "]"}]}], ";"}], 
   "\[IndentingNewLine]", 
   RowBox[{
    RowBox[{"s8", "=", 
     RowBox[{"Simplify", "[", 
      RowBox[{
       RowBox[{"sol1", "[", 
        RowBox[{"[", "8", "]"}], "]"}], ",", 
       RowBox[{"Assumptions", "\[Rule]", "asp"}]}], "]"}]}], ";"}], 
   "\[IndentingNewLine]", 
   RowBox[{
    RowBox[{"Q2mean", " ", "=", 
     RowBox[{"Simplify", "[", 
      RowBox[{
       RowBox[{
        RowBox[{
         SuperscriptBox[
          RowBox[{"(", 
           RowBox[{"1", "-", "xm"}], ")"}], "2"], "s6"}], "+", 
        RowBox[{
         SuperscriptBox["xm", "2"], " ", "s7"}], "+", 
        RowBox[{"2", "xm", 
         RowBox[{"(", 
          RowBox[{"1", "-", "xm"}], ")"}], "s8"}]}], ",", 
       RowBox[{"Assumptions", "\[Rule]", "asp"}]}], "]"}]}], ";"}], 
   "\[IndentingNewLine]", 
   RowBox[{
    RowBox[{
     RowBox[{"FIS1", "[", 
      RowBox[{
      "Np_", ",", "K_", ",", "m_", ",", "\[Sigma]_", ",", "\[Phi]_", ",", 
       "\[CapitalUpsilon]_"}], "]"}], "=", 
     RowBox[{"Simplify", "[", 
      RowBox[{
       RowBox[{
        RowBox[{
         RowBox[{
          RowBox[{
           RowBox[{"(", 
            RowBox[{"1", "-", "xm"}], ")"}], 
           RowBox[{"(", 
            RowBox[{
             RowBox[{"(", 
              RowBox[{"s1", "-", "Q2mean"}], " ", ")"}], "/", 
             RowBox[{"(", 
              RowBox[{"1", "-", "Q2mean"}], " ", ")"}]}], ")"}]}], "+", 
          RowBox[{"xm", 
           RowBox[{"(", 
            RowBox[{
             RowBox[{"(", 
              RowBox[{"s2", "-", "Q2mean"}], " ", ")"}], "/", 
             RowBox[{"(", 
              RowBox[{"1", "-", "Q2mean"}], " ", ")"}]}], ")"}]}]}], "/.", 
         RowBox[{"{", 
          RowBox[{
           RowBox[{"Rg", "\[Rule]", 
            RowBox[{"xg", "/", 
             RowBox[{"(", 
              RowBox[{"xf", "+", "xg"}], ")"}]}]}], ",", 
           RowBox[{"Nm", "\[Rule]", 
            RowBox[{"xm", " ", "Np"}]}], ",", " ", 
           RowBox[{"Nf", "\[Rule]", 
            RowBox[{
             RowBox[{"(", 
              RowBox[{"1", "-", "xm"}], ")"}], "Np"}]}]}], "}"}]}], "/.", 
        RowBox[{"{", 
         RowBox[{
          RowBox[{"xm", "\[Rule]", " ", 
           RowBox[{
            RowBox[{"(", 
             RowBox[{"1", "-", "\[Phi]"}], ")"}], " ", 
            RowBox[{"(", 
             RowBox[{"1", "-", "\[Sigma]"}], ")"}]}]}], ",", 
          RowBox[{"xf", "\[Rule]", " ", 
           RowBox[{"\[Phi]", " ", 
            RowBox[{"(", 
             RowBox[{"1", "-", "\[Sigma]"}], ")"}]}]}], ",", 
          RowBox[{"xg", "\[Rule]", "\[Sigma]"}]}], "}"}]}], ",", 
       RowBox[{"Assumptions", "\[Rule]", "asp"}]}], "]"}]}], ";"}], 
   "\[IndentingNewLine]", 
   RowBox[{"f3", "=", 
    RowBox[{"Simplify", "[", 
     RowBox[{
      RowBox[{"Limit", "[", 
       RowBox[{
        RowBox[{"FIS1", "[", 
         RowBox[{
          RowBox[{"Nt", "/", "K"}], ",", "K", ",", 
          FractionBox[
           RowBox[{"M", " ", "K"}], 
           RowBox[{"4", " ", "Nt"}]], ",", "\[Sigma]", ",", 
          FractionBox[
           RowBox[{"\[CapitalPhi]", " "}], 
           RowBox[{"2", "Nt", " "}]], ",", 
          RowBox[{"1", "-", 
           FractionBox[
            RowBox[{"\[Theta]", " "}], 
            RowBox[{"2", "Nt"}]]}]}], "]"}], ",", 
        RowBox[{"Nt", "\[Rule]", "\[Infinity]"}], ",", 
        RowBox[{"Assumptions", "\[Rule]", "asp"}]}], "]"}], ",", 
      RowBox[{"Assumptions", "\[Rule]", "asp"}]}], "]"}]}], 
   "\[IndentingNewLine]", 
   RowBox[{
    RowBox[{"FIS1ap", "[", 
     RowBox[{
     "M_", ",", "\[Sigma]_", ",", "\[CapitalPhi]_", ",", "\[Theta]_"}], "]"}],
     "=", 
    RowBox[{"FullSimplify", "[", 
     RowBox[{
      RowBox[{"Limit", "[", 
       RowBox[{"f3", ",", 
        RowBox[{"K", "\[Rule]", "\[Infinity]"}]}], "]"}], ",", 
      RowBox[{"Assumptions", "\[Rule]", "asp"}]}], "]"}]}]}]}]], "Input",
 CellChangeTimes->{{3.886652488736494*^9, 3.8866524970719957`*^9}, {
   3.896256482553317*^9, 3.8962564985657454`*^9}, {3.8963417004911003`*^9, 
   3.896341726239729*^9}, {3.896343061209305*^9, 3.896343063799677*^9}, {
   3.896349232979775*^9, 3.89634927324546*^9}, {3.896349823513438*^9, 
   3.896349854726993*^9}, {3.896411051600398*^9, 3.896411078674905*^9}, 
   3.8964158692044773`*^9},ExpressionUUID->"5e355431-e579-466a-bd40-\
89b751c2d469"],

Cell[BoxData[
 RowBox[{"-", 
  FractionBox[
   RowBox[{"K", " ", 
    RowBox[{"(", 
     RowBox[{
      RowBox[{
       RowBox[{"(", 
        RowBox[{
         RowBox[{"-", "1"}], "+", "K"}], ")"}], " ", "\[Theta]", " ", 
       RowBox[{"(", 
        RowBox[{
         RowBox[{"-", "1"}], "+", "\[Sigma]"}], ")"}], " ", "\[Sigma]"}], "+", 
      RowBox[{"K", " ", "M", " ", 
       SuperscriptBox["\[Sigma]", "2"]}], "+", "\[CapitalPhi]", "+", 
      RowBox[{"K", " ", 
       RowBox[{"(", 
        RowBox[{
         RowBox[{"-", "1"}], "+", "\[Sigma]"}], ")"}], " ", "\[CapitalPhi]"}],
       "-", 
      RowBox[{"\[Sigma]", " ", "\[CapitalPhi]"}]}], ")"}]}], 
   RowBox[{
    RowBox[{
     RowBox[{"-", "\[Theta]"}], " ", "\[Sigma]", " ", 
     RowBox[{"(", 
      RowBox[{
       RowBox[{"\[Theta]", " ", "\[Sigma]"}], "+", "\[CapitalPhi]", "-", 
       RowBox[{"\[Sigma]", " ", "\[CapitalPhi]"}]}], ")"}]}], "+", 
    RowBox[{"K", " ", 
     RowBox[{"(", 
      RowBox[{
       RowBox[{
        SuperscriptBox["\[Theta]", "2"], " ", 
        SuperscriptBox["\[Sigma]", "2"]}], "+", 
       RowBox[{
        RowBox[{"(", 
         RowBox[{
          RowBox[{"-", "1"}], "+", "\[Sigma]"}], ")"}], " ", 
        "\[CapitalPhi]"}], "+", 
       RowBox[{"\[Theta]", " ", "\[Sigma]", " ", 
        RowBox[{"(", 
         RowBox[{
          RowBox[{"-", "2"}], "+", "\[CapitalPhi]", "-", 
          RowBox[{"\[Sigma]", " ", "\[CapitalPhi]"}]}], ")"}]}]}], ")"}]}], 
    "+", 
    RowBox[{
     SuperscriptBox["K", "2"], " ", 
     RowBox[{"(", 
      RowBox[{
       RowBox[{"2", " ", "\[Theta]", " ", "\[Sigma]"}], "+", "\[CapitalPhi]", 
       "-", 
       RowBox[{"\[Sigma]", " ", "\[CapitalPhi]"}], "+", 
       RowBox[{"M", " ", "\[Sigma]", " ", 
        RowBox[{"(", 
         RowBox[{"1", "+", 
          RowBox[{"\[Theta]", " ", "\[Sigma]"}], "+", "\[CapitalPhi]", "-", 
          RowBox[{"\[Sigma]", " ", "\[CapitalPhi]"}]}], ")"}]}]}], 
      ")"}]}]}]]}]], "Output",
 CellChangeTimes->{3.896413324485032*^9},
 CellLabel->"Out[61]=",ExpressionUUID->"3bf4e3ce-ab07-4d28-ad89-c81cbd4d914b"],

Cell[BoxData[
 FractionBox[
  RowBox[{"\[CapitalPhi]", "-", 
   RowBox[{"\[Sigma]", " ", 
    RowBox[{"(", 
     RowBox[{
      RowBox[{"\[Theta]", " ", 
       RowBox[{"(", 
        RowBox[{
         RowBox[{"-", "1"}], "+", "\[Sigma]"}], ")"}]}], "+", 
      RowBox[{"M", " ", "\[Sigma]"}], "+", "\[CapitalPhi]"}], ")"}]}]}], 
  RowBox[{
   RowBox[{"2", " ", "\[Theta]", " ", "\[Sigma]"}], "+", "\[CapitalPhi]", "-", 
   RowBox[{"\[Sigma]", " ", "\[CapitalPhi]"}], "+", 
   RowBox[{"M", " ", "\[Sigma]", " ", 
    RowBox[{"(", 
     RowBox[{"1", "+", 
      RowBox[{"\[Theta]", " ", "\[Sigma]"}], "+", "\[CapitalPhi]", "-", 
      RowBox[{"\[Sigma]", " ", "\[CapitalPhi]"}]}], ")"}]}]}]]], "Output",
 CellChangeTimes->{3.8964133247085342`*^9},
 CellLabel->"Out[62]=",ExpressionUUID->"b4092f5a-e506-4cec-9c55-52a403cb7bac"]
}, Open  ]]
}, Open  ]]
}, Open  ]]
}, Open  ]]
}, Open  ]]
},
WindowSize->{1732, 1039},
WindowMargins->{{Automatic, 408}, {Automatic, 80}},
Magnification->1.25,
FrontEndVersion->"12.1 for Mac OS X x86 (64-bit) (June 19, 2020)",
StyleDefinitions->"Default.nb",
ExpressionUUID->"3ad09bfb-590e-4a76-a434-2d96a8cbd4d0"
]
(* End of Notebook Content *)

(* Internal cache information *)
(*CellTagsOutline
CellTagsIndex->{}
*)
(*CellTagsIndex
CellTagsIndex->{}
*)
(*NotebookFileOutline
Notebook[{
Cell[CellGroupData[{
Cell[580, 22, 638, 11, 86, "Chapter",ExpressionUUID->"1fe4d85e-12fb-48f5-a342-f6133cb8f6ee"],
Cell[CellGroupData[{
Cell[1243, 37, 170, 3, 84, "Section",ExpressionUUID->"79503fd5-9944-485c-90ac-824fa050114b"],
Cell[1416, 42, 1807, 29, 389, "Text",ExpressionUUID->"a5a2b5da-7674-4985-950f-e3ee96c285ee"],
Cell[3226, 73, 204, 4, 44, "Text",ExpressionUUID->"d35ab4af-6795-4da6-9b08-def8c18a1d47"],
Cell[3433, 79, 2748, 63, 216, "Text",ExpressionUUID->"13713ada-cfec-4272-ad1d-8abac592bc04"]
}, Open  ]],
Cell[CellGroupData[{
Cell[6218, 147, 255, 4, 84, "Section",ExpressionUUID->"c90b99d7-fd43-4e6f-9d3a-8ba558890e1e"],
Cell[6476, 153, 272, 6, 44, "Text",ExpressionUUID->"e82e1cdd-dd00-49f7-be72-5d5b1d8b65ea"],
Cell[CellGroupData[{
Cell[6773, 163, 159, 3, 67, "Subsection",ExpressionUUID->"e8965285-995e-49da-884e-12eda3e6d87a"],
Cell[6935, 168, 657, 19, 89, "Input",ExpressionUUID->"54a4baf7-8e2f-407f-8e02-184621995290"],
Cell[7595, 189, 22431, 561, 1396, "Input",ExpressionUUID->"5dda4726-4b48-4bab-900b-f3fa458841ab"],
Cell[30029, 752, 2160, 43, 116, "Input",ExpressionUUID->"e0812d1b-5d81-4188-bd2d-69ef8457e178"]
}, Open  ]],
Cell[CellGroupData[{
Cell[32226, 800, 161, 3, 67, "Subsection",ExpressionUUID->"df2f2d8b-b036-4332-8fc5-68959fa181e1"],
Cell[32390, 805, 6212, 183, 227, "Input",ExpressionUUID->"ebd298d4-56c7-4588-899c-b9911d9e282a"],
Cell[38605, 990, 919, 25, 47, "Input",ExpressionUUID->"69d4f36f-24db-44c2-ae94-2dce537cf1fe"],
Cell[39527, 1017, 842, 24, 47, "Input",ExpressionUUID->"68c5c626-98eb-4426-9137-3bbf5d3c8097"],
Cell[40372, 1043, 867, 24, 47, "Input",ExpressionUUID->"3140fc6f-fc9e-4bf3-b5d5-5f2f24a4d619"],
Cell[CellGroupData[{
Cell[41264, 1071, 1135, 25, 95, "Input",ExpressionUUID->"b2c19ff7-407d-4498-a169-d339126b3807"],
Cell[42402, 1098, 15867, 335, 70, "Output",ExpressionUUID->"609d849a-bf1b-401f-82b2-0a3f7d755795"]
}, Open  ]]
}, Closed]],
Cell[CellGroupData[{
Cell[58318, 1439, 237, 4, 46, "Subsection",ExpressionUUID->"337f5847-939f-41d7-a591-e0a075486d36"],
Cell[58558, 1445, 1621, 36, 102, "Text",ExpressionUUID->"45bf6906-57d3-4f09-a2a4-c9ec2e9e256c"],
Cell[CellGroupData[{
Cell[60204, 1485, 315, 5, 56, "Subsubsection",ExpressionUUID->"dcd66cdd-c994-429c-9236-15a943ea278a"],
Cell[60522, 1492, 209, 2, 44, "Text",ExpressionUUID->"eebf9f7d-5108-4304-a391-c105b363972b"],
Cell[60734, 1496, 8583, 156, 220, "Input",ExpressionUUID->"6c3e6035-c63b-463c-8840-2254570b4c77"],
Cell[69320, 1654, 2152, 38, 90, "Input",ExpressionUUID->"5ddb7f1b-afba-46f2-8fec-237ea4f17f08"],
Cell[71475, 1694, 233, 4, 44, "Text",ExpressionUUID->"6b8701de-e826-4941-ade4-9c77634038de"],
Cell[71711, 1700, 5272, 156, 223, "Input",ExpressionUUID->"22cde273-c90a-477f-8677-7025171e0ea1"],
Cell[CellGroupData[{
Cell[77008, 1860, 4896, 119, 155, "Input",ExpressionUUID->"933d6189-9b4a-4b14-943b-23c44ebf1cb1"],
Cell[81907, 1981, 1123, 26, 62, "Output",ExpressionUUID->"1404f193-9a8d-4740-8e5a-c45a3f427e11"],
Cell[83033, 2009, 918, 17, 60, "Output",ExpressionUUID->"2306aa10-7ec5-41a7-ac78-d5bc9b4ca13c"],
Cell[83954, 2028, 1097, 21, 64, "Output",ExpressionUUID->"c8671048-e0e1-40a5-a1f7-a9e0de8e0588"]
}, Open  ]],
Cell[85066, 2052, 243, 4, 44, "Text",ExpressionUUID->"a9ab4a22-89da-4c0a-b1b1-e62ca1189701"],
Cell[85312, 2058, 4159, 123, 187, "Input",ExpressionUUID->"7315fe26-7d67-4103-810b-408fc520c746"],
Cell[CellGroupData[{
Cell[89496, 2185, 4009, 107, 155, "Input",ExpressionUUID->"3fd93c6f-779d-44e2-8ff3-645023b95bfa"],
Cell[93508, 2294, 931, 24, 62, "Output",ExpressionUUID->"ac8ec6b0-2918-4a22-9818-6c01c2329dfc"],
Cell[94442, 2320, 931, 24, 62, "Output",ExpressionUUID->"31122c56-e2a9-4092-b49d-6365bd5202b7"],
Cell[95376, 2346, 931, 24, 62, "Output",ExpressionUUID->"2912b770-8cff-4290-a2dc-d9c50758ee88"]
}, Open  ]],
Cell[CellGroupData[{
Cell[96344, 2375, 1639, 39, 90, "Input",ExpressionUUID->"62183bd0-7a41-4be1-95ba-9182d20b3c31"],
Cell[97986, 2416, 58164, 1095, 382, "Output",ExpressionUUID->"c44c0ec3-6603-45ae-8792-85e9ff1cc470"]
}, Open  ]]
}, Open  ]],
Cell[CellGroupData[{
Cell[156199, 3517, 340, 7, 56, "Subsubsection",ExpressionUUID->"baa491d6-70b6-4f33-bedb-c6011e7603cd"],
Cell[156542, 3526, 209, 2, 44, "Text",ExpressionUUID->"091962dc-962a-453d-8784-85ceafc9a439"],
Cell[156754, 3530, 16781, 376, 220, "Input",ExpressionUUID->"a50013ca-7774-4105-a406-eafc8ecb2b68"],
Cell[173538, 3908, 2477, 47, 142, "Input",ExpressionUUID->"8812aaba-9c21-4c65-9b5a-a6ac5ade8d08"],
Cell[176018, 3957, 235, 4, 44, "Text",ExpressionUUID->"98aac0c3-c09c-4b65-9428-9b892c48f8ae"],
Cell[176256, 3963, 178, 3, 44, "Text",ExpressionUUID->"fad4f6d2-9084-4d3b-8bec-b91b71dcf7fd"],
Cell[176437, 3968, 877, 17, 37, "Input",ExpressionUUID->"aaddfc01-e2f9-4421-b0f0-ed5910bb698a"],
Cell[CellGroupData[{
Cell[177339, 3989, 3684, 95, 165, "Input",ExpressionUUID->"3447f76b-569a-4b78-ba2b-5be162f35e9e"],
Cell[181026, 4086, 1988, 52, 68, "Output",ExpressionUUID->"435a9166-8076-4c54-8f77-b04c5158341b"],
Cell[183017, 4140, 1019, 28, 62, "Output",ExpressionUUID->"cdbc2ac2-27aa-4f7c-84d0-cc55d941a6d4"]
}, Open  ]],
Cell[CellGroupData[{
Cell[184073, 4173, 3320, 90, 165, "Input",ExpressionUUID->"7d30f372-3783-49d0-82dd-180fa4e1f768"],
Cell[187396, 4265, 1821, 50, 68, "Output",ExpressionUUID->"6296a057-bdb6-40ad-a0c2-adbba4415979"],
Cell[189220, 4317, 789, 16, 61, "Output",ExpressionUUID->"252da6e7-7b99-4422-87f6-8d4b3e24625a"]
}, Open  ]],
Cell[CellGroupData[{
Cell[190046, 4338, 5520, 156, 350, "Input",ExpressionUUID->"5e355431-e579-466a-bd40-89b751c2d469"],
Cell[195569, 4496, 2095, 59, 74, "Output",ExpressionUUID->"3bf4e3ce-ab07-4d28-ad89-c81cbd4d914b"],
Cell[197667, 4557, 824, 20, 62, "Output",ExpressionUUID->"b4092f5a-e506-4cec-9c55-52a403cb7bac"]
}, Open  ]]
}, Open  ]]
}, Open  ]]
}, Open  ]]
}, Open  ]]
}
]
*)
