# Supplementary material for: Cosegregation of recombinant chromatids maintains genome-wide heterozygosity in an asexual nematode
Source: Sci Adv. 2023 Aug 25;9(34):eadi2804. doi: 10.1126/sciadv.adi2804 (PMC10456839; doi:10.1126/sciadv.adi2804)
Supplement: Supplementary file 2 — Data S1 to S3 [file sciadv.adi2804_data_s1_to_s3.zip › adi2804_Data_S2.slim]

// Mesorhabditis belari pseudogamy
// E. Le Faou Jan-Jul 2022


// STRUCTURE OF THE SCRIPT :
//
// I)   Functions
// 			1. Utilities
// 			2. Population genetics statistics
// 			3. Details on mutations
// 			4. Output
// 			5. Simulation utilities
//
// II)  Model
// 			1. Initialize
// 			2. Creation of population(s)
// 			3. Migration management
// 			4. Printing
// 			5. Output
//
// III) Callbacks
// 			1. Survival
// 			2. Recombination
// 			3. Reproduction


//##########################################################################//
// ~~~~~~~~~~~~~~~~~~~~~~~~~~~~~~~ FUNCTIONS ~~~~~~~~~~~~~~~~~~~~~~~~~~~~~~ //
//##########################################################################//

// Many of the functions implemented here are not interesting outputs in
// themselves, they allow you to follow or understand what is happening
// during the simulations. This explains the unusual length of the script. 


// ~~~~~~~~~~~~~~~~~~~~~~~~~~~~~ UTILITIES ~~~~~~~~~~~~~~~~~~~~~~~~~~~~~~~~ //

// Calculating the fitness generated by the combination of two haplotypes
// ~~~~~~~~~~~~~~~~~~~~~~~~~~~~~~~~~~~~~~~~~~~~~~~~~~~~~~~~~~~~~~~~~~~~~~~~~~~
function (float$) FITNESS_GENOME (object<Genome> gen1, object<Genome> gen2)
{
	// Identification of mutations
	muts = c(gen1.mutationsOfType(m2),gen2.mutationsOfType(m2));
	mutsPos = muts.position;
	
	// Cumulative effect of fitness effects of mutations
	fit = 1.0;
	for (mut in muts){
		s = mut.selectionCoeff;
		h = mut.mutationType.dominanceCoeff;
		homoz = length(which(mutsPos == mut.position)) == 2;
		if (homoz) { fit = fit * (1 + s); }
		else { fit = fit * (1 + h*s); }
	}
	return fit;
}


// ~~~~~~~~~~~~~~~~~~~~ POPULATION GENETICS STATISTICS ~~~~~~~~~~~~~~~~~~~~ //

// Modifications from the slim built-in functions that allow the
// calculation of observed and expected heterozygosities, and the
// Watterson theta. The same modification is made to the three functions,
// allowing to define on which type of mutation the statistic should be
// calculated. This modification is however not used here, it is
// implemented to allow for example the calculation of these deleterious
// mutation statistics.
// ~~~~~~~~~~~~~~~~~~~~~~~~~~~~~~~~~~~~~~~~~~~~~~~~~~~~~~~~~~~~~~~~~~~~~~~~~~~
function (float$) CALC_OBS_HETER (object<Genome> genomes1, object<Genome> genomes2, Nio<MutationType> mutType, [Ni$ start = NULL], [Ni$ end = NULL], [l$ infiniteSites = T])
{
	res = 0;
	k = 0;
	for (k in 0:(length(genomes1)-1)){
		genome1 = genomes1[k];
		genome2 = genomes2[k];
		muts1 = genome1.mutationsOfType(mutType);
		muts2 = genome2.mutationsOfType(mutType);
		length = sim.chromosome.lastPosition + 1;
		
		// handle windowing
		if (!isNULL(start) & !isNULL(end))
		{
			m1pos = muts1.position;
			m2pos = muts2.position;
			muts1 = muts1[(m1pos >= start) & (m1pos <= end)];
			muts2 = muts2[(m2pos >= start) & (m2pos <= end)];
			length = end - start + 1;
		}
		
		// do the calculation
		unshared = setSymmetricDifference(muts1, muts2);
		if (!infiniteSites)
			unshared = unique(unshared.position, preserveOrder=F);
		
		res = res + size(unshared) / length;
	}
	return res/length(genomes1);
}

function (float$) CALC_THEO_HETER (o<Genome> genomes, Nio<MutationType> mutType, [Ni$ start = NULL], [Ni$ end = NULL])
{
	length = sim.chromosome.lastPosition + 1;
	
	if (isNULL(start) & isNULL(end))
	{
		start = 0;
		end = length;
	}
	muts = sim.mutationsOfType(mutType);
	mpos = muts.position;
	muts = muts[(mpos >= start) & (mpos <= end)];
	length = end - start + 1;
	// do the calculation
	p = genomes.mutationFrequenciesInGenomes(muts);
	heterozygosity = 2 * sum(p * (1 - p)) / length;
	return heterozygosity;
}

function (float$) CALC_WATT_THETA (o<Genome> genomes, Nio<MutationType> mutType, [Ni$ start = NULL], [Ni$ end = NULL]) {
	
	length = sim.chromosome.lastPosition + 1;
	
	if (isNULL(start) & isNULL(end))
	{
		start = 0;
		end = length;
	}
	muts = sim.mutationsOfType(mutType);
	mpos = muts.position;
	muts = muts[(mpos >= start) & (mpos <= end)];
	
	// narrow down to the mutations that are actually present in the genomes and aren't fixed
	p = genomes.mutationFrequenciesInGenomes(muts);
	muts = muts[(p != 0.0) & (p != 1.0)];
	
	// do the calculation
	k = size(muts);
	n = genomes.size();
	a_n = sum(1 / 1:(n-1));
	theta = (k / a_n) / (sim.chromosome.lastPosition + 1);
	return theta;
}

// Mean Fis over the genome
// ~~~~~~~~~~~~~~~~~~~~~~~~~~~~~~~~~~~~~~~~~~~~~~~~~~~~~~~~~~~~~~~~~~~~~~~~~~~
function (float) F_IS (Nio<Subpopulation> subPop, Nio<MutationType> mutType, [Ni$ start = NULL], [Ni$ end = NULL], [string sex = ""]) {
	if (sex == ""){
		inds = subPop.individuals;
	}
	else {
		inds = subPop.individuals[subPop.individuals.sex == sex];
	}
	hetExpected = CALC_THEO_HETER(inds.genomes, mutType, start = start, end = end);
	hetObserved = CALC_OBS_HETER(inds.genome1, inds.genome2, mutType, start = start, end = end);
	return c(hetExpected, hetObserved, 1 - (hetObserved / hetExpected));
}

// Heterozygosity levels ratio female/male
// ~~~~~~~~~~~~~~~~~~~~~~~~~~~~~~~~~~~~~~~~~~~~~~~~~~~~~~~~~~~~~~~~~~~~~~~~~~~
function (float) HETER_RATIO (Nio<Subpopulation> subPop, Nio<MutationType> mutType, [Ni$ start = NULL], [Ni$ end = NULL]) {
	females = subPop.individuals[subPop.individuals.sex == "F"];
	males = subPop.individuals[subPop.individuals.sex == "M"];
	hetObservedFemale = CALC_OBS_HETER(females.genome1, females.genome2, mutType, start = start, end = end);
	hetObservedMale = CALC_OBS_HETER(males.genome1, males.genome2, mutType, start = start, end = end);
	return hetObservedFemale/hetObservedMale;
}

// Mean Fis over partitions of the genome
// ~~~~~~~~~~~~~~~~~~~~~~~~~~~~~~~~~~~~~~~~~~~~~~~~~~~~~~~~~~~~~~~~~~~~~~~~~~~
function (float) F_IS_PARTITION (Nio<Subpopulation> subPop, Nio<MutationType> mutType, [integer nParts = 1], [Ni$ start = NULL], [Ni$ end = NULL], [string sex = ""]) {
	if (isNULL(start)) { start = 0; }
	if (isNULL(end)) { end = GEN_SIZE; }
	points = asInteger(seq(start, end, length = nParts + 1));
	f = NULL;
	starts = points[0:(length(points)-2)];
	ends = points[1:(length(points)-1)];
	for (i in 0:(nParts-1)){
		f = c(f, F_IS(subPop, mutType, starts[i], ends[i], sex = sex)[2]);
	}
	return matrix(c(starts, ends, f), 3, nParts, byrow = T);
}

// Mean Watterson theta over partitions of the genome
// (for mean  Watterson theta over the whole genome, use the 
// function calcWattersonsTheta)
// ~~~~~~~~~~~~~~~~~~~~~~~~~~~~~~~~~~~~~~~~~~~~~~~~~~~~~~~~~~~~~~~~~~~~~~~~~~~
function (float) WATT_THETA_PARTITION (Nio<Subpopulation> subPop, Nio<MutationType> mutType, [integer nParts = 1], [Ni$ start = NULL], [Ni$ end = NULL]) {
	if (isNULL(start)) { start = 0; }
	if (isNULL(end)) { end = GEN_SIZE; }
	points = asInteger(seq(start, end, length = nParts + 1));
	f = NULL;
	starts = points[0:(length(points)-2)];
	ends = points[1:(length(points)-1)];
	for (i in 0:(nParts-1)){
		f = c(f, CALC_WATT_THETA(subPop.genomes, mutType, start = starts[i], end = ends[i]));
	}
	return matrix(c(starts, ends, f), 3, nParts, byrow = T);
}

// Compute mean fitness (compiled in a triplet: all, females and males)
// ~~~~~~~~~~~~~~~~~~~~~~~~~~~~~~~~~~~~~~~~~~~~~~~~~~~~~~~~~~~~~~~~~~~~~~~~~~~
function (float) MEAN_FITNESS (Nio<Subpopulation> subPop){
	all_fit = mean(subPop.cachedFitness(NULL));
	female_fit = NULL;
	male_fit = NULL;
	for (sp in subPop){
		female_fit = c(female_fit, sp.cachedFitness(which(sp.individuals.sex == "F")));
		male_fit = c(male_fit, sp.cachedFitness(which(sp.individuals.sex == "M")));
	}
	return c(all_fit, mean(female_fit), mean(male_fit));
}


// Tajima's D
// ~~~~~~~~~~~~~~~~~~~~~~~~~~~~~~~~~~~~~~~~~~~~~~~~~~~~~~~~~~~~~~~~~~~~~~~~~~~
function (float$) CALC_TAJIMA_D (o<Genome> genomes, Nio<MutationType> mutType, [Ni$ start = NULL], [Ni$ end = NULL], [integer nSample = 50]) {
	
	genomes = sample(genomes, nSample);
	length = sim.chromosome.lastPosition + 1;
	
	if (isNULL(start) & isNULL(end))
	{
		start = 0;
		end = length;
	}
	muts = sim.mutationsOfType(mutType);
	mpos = muts.position;
	muts = muts[(mpos >= start) & (mpos <= end)];
	
	// narrow down to the mutations that are actually present in the genomes and aren't fixed
	p = genomes.mutationFrequenciesInGenomes(muts);
	muts = muts[(p != 0.0) & (p != 1.0)];
	mpos = muts.position;
	
	// do the calculation
	S = length(unique(mpos));
	n = genomes.size();
	a_1 = sum(1 / 1:(n-1));
	a_2 = sum((1 / 1:(n-1))^2);
	
	b_1 = (n + 1) / (3 * (n - 1));
	b_2 = 2*(n^2 + n + 3) / (9 * n * (n - 1));
	
	c_1 = b_1 - 1/a_1;
	c_2 = b_2 - (n + 2)/(a_1 * n) + a_2/(a_1^2);
	
	e_1 = c_1/a_1;
	e_2 = c_2 / (a_1^2 + a_2);
	
	k = 0;
	nGenomes = length(genomes);
	for (i in 1:nGenomes - 1){
		for (j in 1:nGenomes - 1){
			if (i>j){
				muts1 = genomes[i].mutationsOfType(mutType);
				muts2 = genomes[j].mutationsOfType(mutType);
				nCommon = length(setUnion(muts1, muts2));
				k = k + 2 * nCommon - length(muts1) - length(muts2);
			}
		}
	}
	
	K = k/(n*(n-1)*0.5);
	
	return (K - S/a_1) / sqrt(e_1*S + e_2*S*(S-1));
}


// Nucleotide diversity (pi)
// ~~~~~~~~~~~~~~~~~~~~~~~~~~~~~~~~~~~~~~~~~~~~~~~~~~~~~~~~~~~~~~~~~~~~~~~~~~~
function (float$) CALC_NUCLEOTIDE_DIVERSITY (o<Genome> genomes, Nio<MutationType> mutType, [Ni$ start = NULL], [Ni$ end = NULL]) {
	
	if (isNULL(start) & isNULL(end))
	{
		start = 0;
		end = sim.chromosome.lastPosition;
	}
	muts = unique(genomes.mutationsOfType(mutType));
	mpos = muts.position;
	muts = muts[(mpos >= start) & (mpos <= end)];
	
	// narrow down to the mutations that are actually present in the genomes and aren't fixed
	p = genomes.mutationFrequenciesInGenomes(muts);
	muts = muts[(p != 0.0) & (p != 1.0)];
	mpos = muts.position;
	n = length(muts);
	
	pi = 0.0;
	for (pos in unique(mpos)){
		mutsSamePos = muts[which(mpos == pos)];
		p = genomes.mutationFrequenciesInGenomes(mutsSamePos);
		p = c(p, 1 - sum(p));
		nb = length(p);
		for (i in 1:nb - 1){
			for (j in 1:nb - 1){
				if (i < j){
					pi = pi + 2 * p[i] * p[j];
				}
			}
		}
	}
	return pi/(sim.chromosome.lastPosition + 1);
}

// Calculation linkage disequilibrium
// This function produces two vectors of the same size, a 'physicalDist'
// vector and a 'geneticDistObs' vector. They are returned as a two-column matrix.
// Linkage disequilibrium can be calculated between pairs of neutral
// mutations (default), between pairs of deleterious mutations or between
// neutral/deleterious pairs.
// ~~~~~~~~~~~~~~~~~~~~~~~~~~~~~~~~~~~~~~~~~~~~~~~~~~~~~~~~~~~~~~~~~~~~~~~~~~~
function (float) LINKAGE_DISEQUILIBRIUM_POINTS (Nio<Subpopulation> subpop, [integer nMuts = 50], [string sex = ""], [logical genotype = F], [string pairTypes = "neutral-neutral"], [float freqThreshold = 0.05]) {
	if (sex == ""){
		inds = subpop.individuals;
	}
	else {
		inds = subpop.individuals[subpop.individuals.sex == sex];
	}
	if (pairTypes == "neutral-neutral"){
		muts = subpop.individuals.uniqueMutationsOfType(m1);
		muts = muts[which(inds.genomes.mutationFrequenciesInGenomes(muts) > freqThreshold)];
		if (muts.size() == 0){
			return NAN;
		}
		muts1 = sample(muts, nMuts, replace = F);
		muts2 = muts1;
	}
	else if (pairTypes == "deleterious-deleterious"){
		muts = subpop.individuals.uniqueMutationsOfType(m2);
		muts = muts[which(inds.genomes.mutationFrequenciesInGenomes(muts) > freqThreshold)];
		if (muts.size() == 0){
			return NAN;
		}
		muts1 = sample(muts, nMuts);
		muts2 = muts1;
	}
	else if (pairTypes == "neutral-deleterious" | pairTypes == "deleterious-neutral"){
		muts1prov = subpop.individuals.uniqueMutationsOfType(m1);
		muts1prov = muts1prov[which(inds.genomes.mutationFrequenciesInGenomes(muts1prov) > freqThreshold)];
		muts2prov = subpop.individuals.uniqueMutationsOfType(m2);
		muts2prov = muts2prov[which(inds.genomes.mutationFrequenciesInGenomes(muts2prov) > freqThreshold)];
		if (muts1prov.size() == 0 | muts2prov.size() == 0){
			return NAN;
		}
		muts1 = sample(muts1prov, nMuts);
		muts2 = sample(muts2prov, nMuts);
	}
	freqMuts1 = inds.genomes.mutationFrequenciesInGenomes(muts1);
	freqMuts2 = inds.genomes.mutationFrequenciesInGenomes(muts2);
	
	geneticDist = NULL;
	physicalDist = NULL;
	for (i in 0:(nMuts - 1)){
		for (j in 0:(nMuts - 1)){
			if (i>j | pairTypes == "neutral-deleterious" | pairTypes == "deleterious-neutral"){
				if (muts1[i].position != muts2[j].position){
					pA = freqMuts1[i];
					pB = freqMuts2[j];
					if (genotype){
						pAB = mean(c(inds.genome1.containsMutations(muts1[i]) & inds.genome1.containsMutations(muts2[j]), inds.genome2.containsMutations(muts1[i]) & inds.genome2.containsMutations(muts2[j])));
					}
					else {
						pAB = mean(c(inds.genome1.containsMutations(muts1[i]) & inds.genome2.containsMutations(muts2[j]), inds.genome2.containsMutations(muts1[i]) & inds.genome1.containsMutations(muts2[j])));
					}
					geneticDist = c(geneticDist, (pAB - pA*pB)^2 / (pA * (1-pA) * pB * (1-pB)));
					physicalDist = c(physicalDist, abs(muts1[i].position - muts2[j].position));
				}
			}
		}
	}
	physicalDist = physicalDist[which(geneticDist != 0)];
	geneticDistObs = geneticDist[which(geneticDist != 0)];
	
	return cbind(asFloat(physicalDist), geneticDistObs);
}


// Linkage disequilibrium point density
// This function uses the two vectors produced by the function
// 'LINKAGE_DISEQUILIBRIUM_POINTS'. It partitions the two-dimensional
// space produced by these two vectors into 'nSliceX' slices on the abscissa
// and 'nSliceY' slices on the ordinate. (taking into account the minimum
// and maximum of these two axes provided in the argument). Then it calculates
// for each square of the plane thus formed the number of physical
// distance/genetic distance pairs. The output is a two-line matrix, the
// first being the name identifying the square and the second the number of
// pairs counted.
// ~~~~~~~~~~~~~~~~~~~~~~~~~~~~~~~~~~~~~~~~~~~~~~~~~~~~~~~~~~~~~~~~~~~~~~~~~~~
function (string) LINKAGE_DISEQUILIBRIUM_POINT_DISTRIBUTION (Nio<Subpopulation> subpop, [integer nMuts = 50], [string sex = ""], [logical genotype = F], [string pairTypes = "neutral-neutral"], [float freqThreshold = 0.05], [integer nSliceX = 20], [integer nSliceY = 20], [integer maxX = 10000], [float maxY = 1.0]) {
	
	LD = LINKAGE_DISEQUILIBRIUM_POINTS(subpop, nMuts, sex, genotype, pairTypes, freqThreshold);
	physicalDist = LD[,0][];
	geneticDistObs = LD[,1][];
	
	stepX = 1/nSliceX * maxX;
	minsX = seq(0, maxX, stepX);
	maxsX = seq(stepX, maxX + stepX, stepX);
	
	stepY = 1/nSliceY * maxY;
	minsY = seq(0, maxY, stepY);
	maxsY = seq(stepY, maxY + stepY, stepY);
	
	names = NULL;
	nbPoints = NULL;
	
	for (i in 1:nSliceX - 1){
		for (j in 1:nSliceY - 1){
			names = c(names, paste("LD", minsX[i], minsY[j], sep = "_"));
			points = which(physicalDist > minsX[i] & physicalDist < maxsX[i] & geneticDistObs > minsY[j] & geneticDistObs < maxsY[j]);
			nbPoints = c(nbPoints, length(points));
		}
	}
	return matrix(c(names, asString(nbPoints)), 2, nSliceX*nSliceY, byrow = T);
}

// Summary linkage disequilibrium 
// This function uses the two vectors produced by the function
// 'LINKAGE_DISEQUILIBRIUM_POINTS'. From these two vectors it is necessary
// to produce a statistic of a single exploitable value. Here we simply sum the
// product of the values of these vectors term by term.
// ~~~~~~~~~~~~~~~~~~~~~~~~~~~~~~~~~~~~~~~~~~~~~~~~~~~~~~~~~~~~~~~~~~~~~~~~~~~
function (float) LINKAGE_DISEQUILIBRIUM (Nio<Subpopulation> subpop, [integer nMuts = 50], [string sex = ""], [logical genotype = F], [string pairTypes = "neutral-neutral"], [float freqThreshold = 0.05]) {
	
	LD = LINKAGE_DISEQUILIBRIUM_POINTS(subpop, nMuts, sex, genotype, pairTypes, freqThreshold);
	physicalDist = LD[,0][];
	geneticDistObs = LD[,1][];
	
	return mean(physicalDist*geneticDistObs);
}


// Inbreeding depression
// Calculates inbreeding depression by comparing the average fitness
// produced by two randomly drawn haplotypes in a male and a female vs. the
// fitness produced by two randomly drawn haplotypes in the same female
// ~~~~~~~~~~~~~~~~~~~~~~~~~~~~~~~~~~~~~~~~~~~~~~~~~~~~~~~~~~~~~~~~~~~~~~~~~~~
function (float$) INBREEDING_DEPRESSION ([integer nSample = 50])
{
	inds = sim.subpopulations.individuals;
	females = inds[inds.sex == "F"];
	males = inds[inds.sex == "M"];
	fitRandom = rep(0.0, nSample);
	fitInbred = rep(0.0, nSample);
	for (i in 0:(nSample-1)){
		gen1 = sample(females.genomes, 1);
		gen2 = sample(males.genomes[which(males.subpopulation == gen1.individual.subpopulation)], 1);
		fitRandom[i] = FITNESS_GENOME(gen1, gen2);
		fem = sample(females, 1);
		gen1 = sample(fem.genomes, 1);
		gen2 = sample(fem.genomes, 1);
		fitInbred[i] = FITNESS_GENOME(gen1, gen2);
	}
	return mean(fitInbred)/(mean(fitInbred) + mean(fitRandom));
}


// ~~~~~~~~~~~~~~~~~~~~~~~~~ DETAILS ON MUTATIONS ~~~~~~~~~~~~~~~~~~~~~~~~~ //

// Computing the mean number of homozygote and heterozygote loci of for
// mutation type, and optionally for a sex 
// ~~~~~~~~~~~~~~~~~~~~~~~~~~~~~~~~~~~~~~~~~~~~~~~~~~~~~~~~~~~~~~~~~~~~~~~~~~~
function (float) NB_MUT (Nio<Subpopulation> subPop, Nio<MutationType>$ mut, [string sex = ""]) {
	if (sex == ""){
		inds = subPop.individuals;
	}
	else {
		inds = subPop.individuals[subPop.individuals.sex == sex];
	}
	heter = c();
	homoz = c();
	for (ind in inds){
		mutPos = ind.genomes.mutationsOfType(mut).position;
		all = length(mutPos);
		ho = all - length(unique(mutPos));
		he = all - 2*ho;
		homoz = c(homoz, ho);
		heter = c(heter, he);
	}
	return c(mean(homoz), mean(heter));
}

// Calculation of quantiles of mutation frequencies present in the 
// genome of individuals (either all, only females or only males)
// ~~~~~~~~~~~~~~~~~~~~~~~~~~~~~~~~~~~~~~~~~~~~~~~~~~~~~~~~~~~~~~~~~~~~~~~~~~~
function (float) MUT_FREQ_QUANTILE (Nio<Subpopulation> subpop, [string sex = ""], [float quantiles = -1.0]){
	if (sex == ""){
		inds = subpop.individuals;
	}
	else {
		inds = subpop.individuals[subpop.individuals.sex == sex];
	}
	muts =  inds.uniqueMutationsOfType(m1);
	
	if (quantiles == -1){
		return quantile(inds.genomes.mutationFrequenciesInGenomes(muts), c(0.1, 0.5, 0.9));
	}
	else{
		return quantile(inds.genomes.mutationFrequenciesInGenomes(muts), quantiles);
	}
}

// Calculation of quantiles of mutation frequencies present in the 
// genome of individuals (either all, only females or only males)
// ~~~~~~~~~~~~~~~~~~~~~~~~~~~~~~~~~~~~~~~~~~~~~~~~~~~~~~~~~~~~~~~~~~~~~~~~~~~
function (float) MUT_FREQ_SPECTRUM (Nio<Subpopulation> subpop, [string sex = ""], [integer nIntervals = 100], [integer mutSampleSize = 1000]){
	if (sex == ""){
		inds = subpop.individuals;
	}
	else {
		inds = subpop.individuals[subpop.individuals.sex == sex];
	}
	muts =  sample(inds.uniqueMutationsOfType(m1), mutSampleSize);
	freqMuts = inds.genomes.mutationFrequenciesInGenomes(muts);
	step = 1/nIntervals;
	minFrame = seq(0, 1, step);
	maxFrame = seq(step, 1 + step, step);
	counts = rep(0, nIntervals);
	for (i in 0:(nIntervals - 1)){
		counts[i] = length(which( (freqMuts > minFrame[i]) & (freqMuts < maxFrame[i]) ));
	}
	return rbind(minFrame, maxFrame, counts / length(muts));
}

// Calculation of the proportion of neutral mutations where the
// heterozygote has a fitness advantage, the proportion of mutation
// with only heterozygotes and the average value of this advantage
// ~~~~~~~~~~~~~~~~~~~~~~~~~~~~~~~~~~~~~~~~~~~~~~~~~~~~~~~~~~~~~~~~~~~~~~~~~~~
function (float) COMPA_HOMOZ_HETER (Nio<Subpopulation> subpop, [string sex = ""], [integer mutSampleSize = 1000]){
	sexes = subpop.individuals.sex;
	if (sex == ""){
		inds = subpop.individuals;
		fitness = subpop.cachedFitness(NULL);
	}
	else {
		inds = subpop.individuals[sexes == sex];
		fitness = subpop.cachedFitness(NULL)[which(sexes == sex)];
	}
	muts = sample(subpop.individuals.uniqueMutationsOfType(m1), mutSampleSize);
	advantageHeter = 0;
	diffFit = 0;
	propHeterOnlyMut = 0;
	tot = 0;
	
	meanClosestDeletMutsPos = NULL;
	for (mut in muts){
		mutPos = mut.position;
		fitHeter = c();
		fitHomoz = c();
		dmp = c();
		for (i in which(inds.containsMutations(mut))){
			ind = inds[i];
			indFit = fitness[i];
			deletMutsPos = ind.genomes.mutationsOfType(m2).position;
			dmp = c(dmp, deletMutsPos[whichMin(deletMutsPos)]);
			if (sum(deletMutsPos == mutPos) == 0){
				homoz = sum(ind.genomes.mutationsOfType(m1).position == mutPos) == 2;
				if (homoz){
					fitHomoz = c(fitHomoz, indFit);
				}
				else {
					fitHeter = c(fitHeter, indFit);
				}
			}
		}
		if (!isNULL(dmp)){
			meanClosestDeletMutsPos = c(meanClosestDeletMutsPos, mean(dmp));
		}
		if (!isNULL(fitHomoz) & !isNULL(fitHeter)){
			advantageHeter = advantageHeter + asInteger(mean(fitHomoz) <  mean(fitHeter));
			diffFit = diffFit + asInteger(mean(fitHomoz) <  mean(fitHeter)) * (mean(fitHeter) - mean(fitHomoz));
			tot = tot + 1;
		}
		else {
			if (!isNULL(fitHeter)){
				propHeterOnlyMut = propHeterOnlyMut + 1;
			}
		}
	}
	return c(advantageHeter/tot, propHeterOnlyMut/length(muts), diffFit/tot);
}


// ~~~~~~~~~~~~~~~~~~~~~~~~~~~~~~~~ OUTPUT ~~~~~~~~~~~~~~~~~~~~~~~~~~~~~~~~ //

// Creating a line of the output
// ('check' allow to check the number of column produced)
// ~~~~~~~~~~~~~~~~~~~~~~~~~~~~~~~~~~~~~~~~~~~~~~~~~~~~~~~~~~~~~~~~~~~~~~~~~~~
function (string) MAKE_ROW ([logical check = F], [logical printMutationDetails = F], [logical printChrMapping = F], [logical printLinkDisTiling = F]) {
	
	inds = sim.subpopulations.individuals;
	
	// Parameters:	
	row=c(REPRO_MODE, SEG_BIAS, MUTATION_TYPE, GEN_SIZE, NB_POP, POP_SIZE, SEX_RATE_PROD_FEM, sim.chromosome.recombinationRates, sim.chromosome.mutationRates, MIG_RATE, N_GEN, BURN_IN);
	
	// Basic outputs:			
	sexRatio = length(inds[inds.sex == "M"])/inds.size();
	WatTheta = CALC_WATT_THETA(inds.genomes, m1);
	WatThetaFemale = CALC_WATT_THETA(inds[inds.sex == "F"].genomes, m1);
	WatThetaMale = CALC_WATT_THETA(inds[inds.sex == "M"].genomes, m1);
	NucleoDiver = CALC_NUCLEOTIDE_DIVERSITY(sim.subpopulations.genomes, m1);
	TajimaD = CALC_TAJIMA_D(sim.subpopulations.genomes, m1);
	heterRatio = HETER_RATIO(sim.subpopulations, m1);
	Fis = F_IS(sim.subpopulations, m1)[2];
	FisFemale = F_IS(sim.subpopulations, m1, sex = "F")[2];
	FisMale = F_IS(sim.subpopulations, m1, sex = "M")[2];
	fits =  MEAN_FITNESS(sim.subpopulations);
	LD = LINKAGE_DISEQUILIBRIUM(sim.subpopulations);
	inbreedDepression = INBREEDING_DEPRESSION();
	row = c(row, sexRatio, WatTheta, WatThetaFemale, WatThetaMale, NucleoDiver, TajimaD, heterRatio, Fis, FisFemale, FisMale, fits, LD, inbreedDepression);
	
	if (printMutationDetails){
		nbMutsFemale = NB_MUT(sim.subpopulations, m2, "F");
		nbMutsMale = NB_MUT(sim.subpopulations, m2, "M");
		nbNeutralSubstit = length(which(sim.substitutions.mutationType == m1));
		nbDeleterSubstit = length(which(sim.substitutions.mutationType == m2));
		ageNeutralMutations = sim.cycle - mean(sim.mutationsOfType(m1).originGeneration);
		ageDeleterMutations = sim.cycle - mean(sim.mutationsOfType(m2).originGeneration);
		comparisonHomozHeter = c(COMPA_HOMOZ_HETER(sim.subpopulations), COMPA_HOMOZ_HETER(sim.subpopulations, sex = "F"), COMPA_HOMOZ_HETER(sim.subpopulations, sex = "M"));
		freqMutQuantile = c(MUT_FREQ_QUANTILE(sim.subpopulations), MUT_FREQ_QUANTILE(sim.subpopulations, sex = "F"), MUT_FREQ_QUANTILE(sim.subpopulations, sex = "M"));
		freqMutSpectrum = MUT_FREQ_SPECTRUM(sim.subpopulations)[2,];
		row = c(row, nbMutsFemale, nbMutsMale, freqMutQuantile, nbNeutralSubstit, nbDeleterSubstit, ageNeutralMutations, ageDeleterMutations, comparisonHomozHeter, freqMutSpectrum);
	}
	
	if (printChrMapping){
		FisParts = F_IS_PARTITION(sim.subpopulations, m1, 100)[2,];
		WTParts = WATT_THETA_PARTITION(sim.subpopulations, m1, 100)[2,];
		row = c(row, FisParts, WTParts);
	}
	
	if (printLinkDisTiling){
		LDpoints = LINKAGE_DISEQUILIBRIUM_POINT_DISTRIBUTION(sim.subpopulations)[1,][];
		row = c(row, LDpoints);
	}
	
	if (check){
		catn("Col number : " + length(row));
	}
	return(paste(row));
}


// Creating the header of the output columns
// ~~~~~~~~~~~~~~~~~~~~~~~~~~~~~~~~~~~~~~~~~~~~~~~~~~~~~~~~~~~~~~~~~~~~~~~~~~~
function (string) MAKE_HEADER ([logical check = F], [logical printMutationDetails = F], [logical printChrMapping = F], [logical printLinkDisTiling = F]) {
	inds = sim.subpopulations.individuals;
	
	// Parameters:	
	header = c("ReproMode", "SegBias", "MutationType", "GenSize", "NumberOfPop", "PopSize", "SexRateFemale", "RecombRate", "MutRate", "MigRate", "NbGenerations", "BurnInPeriod");
	
	// Basic outputs:				
	header = c(header, "SexRatio", "WatTheta", "WatThetaFemale", "WatThetaMale", "NucleotideDiversity", "TajimaD", "HeterRatio", "Fis", "FisFemale", "FisMale", "Fitness", "FitnessFemale", "FitnessMale", "LinkDis",  "InbreedingDepression");
	
	if (printMutationDetails){
		freqMutSpectrum = MUT_FREQ_SPECTRUM(sim.subpopulations);
		namesSpectrum = NULL;
		for (i in 0:(ncol(freqMutSpectrum)-1)){
			namesSpectrum = c(namesSpectrum, paste0("FreqMut_", freqMutSpectrum[0,i], "_", freqMutSpectrum[1,i]));
		}
		header = c(header, "HomozFemale", "HeterFemale", "HomozMale", "HeterMale", "FreqMut_10", "FreqMut_50", "FreqMut_90", "FreqMutFemale_10", "FreqMutFemale_50", "FreqMutFemale_90", "FreqMutMale_10", "FreqMutMale_50", "FreqMutMale_90", "NbNeutralSubstit",  "NbDeleterSubstit", "AgeNeutralMut", "AgeDeleterMut", "heterAdvantage", "propHeterOnly", "diffFitHomozHeter", "heterAdvantageFemale", "propHeterOnlyFemale", "diffFitHomozHeterFemale", "heterAdvantageMale", "propHeterOnlyMale", "diffFitHomozHeterMale", namesSpectrum);
	}
	
	if (printChrMapping){
		fis = F_IS_PARTITION(sim.subpopulations, m1, 100);
		namesFis = NULL;
		for (i in 0:(ncol(fis)-1)){
			namesFis = c(namesFis, paste0("Fis_", asInteger(fis[0,i]), "_", asInteger(fis[1,i])));
		}
		WT = WATT_THETA_PARTITION(sim.subpopulations, m1, 100);
		namesWT = NULL;
		for (i in 0:(ncol(WT)-1)){
			namesWT = c(namesWT, paste0("WT_", asInteger(fis[0,i]), "_", asInteger(fis[1,i])));
		}
		header = c(header, namesFis, namesWT);
	}
	
	if (printLinkDisTiling){
		LDpointsNames = LINKAGE_DISEQUILIBRIUM_POINT_DISTRIBUTION(sim.subpopulations)[0,][];
		header = c(header, LDpointsNames);
	}
	
	if (check){
		catn("Col number : " + length(header));
	}
	return(paste(header));
}


// ~~~~~~~~~~~~~~~~~~~~~~~~ SIMULATION UTILITIES ~~~~~~~~~~~~~~~~~~~~~~~~~~ //

// Calculates for each generation the number of individuals to be produced
// at a theoretical frequency x. This function is used only once, at the
// beginning of a simulation
// ~~~~~~~~~~~~~~~~~~~~~~~~~~~~~~~~~~~~~~~~~~~~~~~~~~~~~~~~~~~~~~~~~~~~~~~~~~~
function (integer) OFFSPRING_PROD_FORECAST (float x) {
	base = rep(x * POP_SIZE, N_GEN + 1);
	correction = round(cumSum(base - floor(base)));
	for (i in (length(correction) - 1):1){
		correction[i] = correction[i] - correction[i-1];
	}
	res = floor(base) + correction;
	return asInteger(res);
}

//##########################################################################//
// ~~~~~~~~~~~~~~~~~~~~~~~~~~~~~~~~ MODEL ~~~~~~~~~~~~~~~~~~~~~~~~~~~~~~~~~ //
//##########################################################################//

initialize() {
	
	// Parametrisation
	// ~~~~~~~~~~~~~~~~~~~~~~~~~~~~~~~~~~~~~~~~~~~~~~~~~~~~~~~~~~~~~~~~~~~~~~~~~~~
	// (in bash, the definition of these parameters is done at the execution of SLiM)
	
	burnIn = 6000; // duration of burn-in
	Ngen = 100000; // Number of generations after the burn-in
	gSize = 1e5; // Number of loci in the genome
	N = 1000; // Population size (sum of all subpopulation size)
	mu = 1e-6; // Mutation rate
	mutationType = 2; // type of mutation chosen (see below)
	r = 1e-5; // Recombination rate
	
	repro_code = 1; // Reproduction code (see below)
	beta = 0.5; // segregation bias (LOH rate in central fusion)
	phi = 5e-07; // Proportion of females in sexually produced individuals
	rho = 0.9; // Sex ratio (fixed)
	
	migRate = 0.0005; // Rate of migration
	nbPop = 50; // Number of subpopulations
	
	
	// REPRODUCTIVE MODE
	// ~~~~~~~~~~~~~~~~~~~~~~~~~~~~~~~~~~~~~~~~~~~~~~~~~~~~~~~~~~~~~~~~~~~~~~~~~~~
	// Conversion from the code to the name of the mode
	REPRO_CONVERSION = Dictionary(
		"1", "Central_fusion_biased",
		"2", "Central_fusion",
		"3", "Terminal_fusion",
		"4", "Sexual",
		"5", "Cloning"
		);
	defineConstant("REPRO_MODE", REPRO_CONVERSION.getValue(asString(repro_code)));
	
	// MUTATION TYPE
	// ~~~~~~~~~~~~~~~~~~~~~~~~~~~~~~~~~~~~~~~~~~~~~~~~~~~~~~~~~~~~~~~~~~~~~~~~~~~
	MUTATION_CONVERSION = Dictionary(
		"1", "Neutral",
		"2", "Slightly",
		"3", "Sublethal"
		);
	defineConstant("MUTATION_TYPE", MUTATION_CONVERSION.getValue(asString(mutationType)));
	
	if (MUTATION_TYPE == "Neutral"){
		mutDominance = 0.0;
		mutEffect = 0.0;
	}
	else if (MUTATION_TYPE == "Slightly"){
		mutDominance = 0.25;
		mutEffect = -0.01;
	}
	else if (MUTATION_TYPE == "Sublethal"){
		mutDominance = 0.01;
		mutEffect = -0.9;
	}
	
	// MODEL PARAMETERS
	// ~~~~~~~~~~~~~~~~~~~~~~~~~~~~~~~~~~~~~~~~~~~~~~~~~~~~~~~~~~~~~~~~~~~~~~~~~~~
	// Defining a non Wright-Fisher model (in Slim's words) to allow gynogenesis
	initializeSLiMModelType("nonWF");
	initializeSex("A"); // "A" means modelling an autosome
	
	// Subpopulation size
	defineConstant("POP_SIZE", asInteger(N/nbPop));
	// Number of generaitons
	defineConstant("N_GEN", Ngen);
	// Female sex Ratio
	defineConstant("SEX_RATIO", rho);
	// Automixis rate
	defineConstant("AUTO_RATE", (rho - phi)/(1 - phi));
	// Size of the genome
	defineConstant("GEN_SIZE", gSize);
	// Sexual rate of production of female
	defineConstant("SEX_RATE_PROD_FEM", phi);
	// Segregation bias
	defineConstant("SEG_BIAS", beta);
	// Probability of a male migrating
	defineConstant("MIG_RATE", migRate);
	// Number of populations
	defineConstant("NB_POP", nbPop);
	// Burn-in
	defineConstant("BURN_IN", burnIn);
	
	// Reproduction forecast
	// ~~~~~~~~~~~~~~~~~~~~~~~~~~~~~~~~~~~~~~~~~~~~~~~~~~~~~~~~~~~~~~~~~~~~~~~~~~~
	defineConstant("AUTO_PROD_FORECAST", OFFSPRING_PROD_FORECAST(AUTO_RATE));
	defineConstant("SEX_FEM_PROD_FORECAST", OFFSPRING_PROD_FORECAST(SEX_RATIO) - AUTO_PROD_FORECAST);
	defineConstant("MALE_PROD_FORECAST", POP_SIZE - SEX_FEM_PROD_FORECAST - AUTO_PROD_FORECAST);
	
	// RATES
	// ~~~~~~~~~~~~~~~~~~~~~~~~~~~~~~~~~~~~~~~~~~~~~~~~~~~~~~~~~~~~~~~~~~~~~~~~~~~
	initializeMutationRate(mu);
	initializeRecombinationRate(r);
	
	// MUTATIONS
	// ~~~~~~~~~~~~~~~~~~~~~~~~~~~~~~~~~~~~~~~~~~~~~~~~~~~~~~~~~~~~~~~~~~~~~~~~~~~
	// neutral mutations, which are allowed to fix
	initializeMutationType("m1", 0.5, "f", 0.0);
	initializeMutationType("m2", mutDominance, "f", mutEffect);
	c(m1, m2).convertToSubstitution = T;
	c(m1, m2).mutationStackPolicy = "l";
	
	// GENOME
	// ~~~~~~~~~~~~~~~~~~~~~~~~~~~~~~~~~~~~~~~~~~~~~~~~~~~~~~~~~~~~~~~~~~~~~~~~~~~
	initializeGenomicElementType("g1", c(m1, m2), c(1, 1));
	initializeGenomicElement(g1, 0, GEN_SIZE - 1);
}

// Creation of the population(s)
// ~~~~~~~~~~~~~~~~~~~~~~~~~~~~~~~~~~~~~~~~~~~~~~~~~~~~~~~~~~~~~~~~~~~~~~~~~~~
1 early() {
	for (i in 1:NB_POP){
		sim.addSubpop(i, POP_SIZE);
	}
}

// Migration management ~~~~~~~~~~~~~~~~~~~~~~~~~~~~~~~~~~~~~~~~~~~~~~~~~~~~~~
// Here the migration is separated between males and females. It consists of
// the permutation of migrating individuals, which are themselves drawn at
// random from the whole population.
// ~~~~~~~~~~~~~~~~~~~~~~~~~~~~~~~~~~~~~~~~~~~~~~~~~~~~~~~~~~~~~~~~~~~~~~~~~~~
first() {
	if (NB_POP > 1 & sim.cycle > 1) {
		nPop = sim.subpopulations.size();
		for (sex in c("F", "M")){
			inds = sim.subpopulations.individuals[which(sim.subpopulations.individuals.sex == sex)];
			nInds = length(inds);
			nMigrants  = rbinom(1, nInds, MIG_RATE);
			if (nMigrants > 0) {
				migrants = sample(inds, nMigrants);
				fromSubpop = migrants.subpopulation;
				toSubpop = sample(fromSubpop, nMigrants);
				for (k in 0:(nMigrants - 1)) {
					toSubpop[k].takeMigrants(migrants[k]);
				}
			}
		}
	}
}


// ~~~~~~~~~~~~~~~~~~~~~~~~~~~~~~~ PRINTING ~~~~~~~~~~~~~~~~~~~~~~~~~~~~~~~ //

// ONLY IN SLiM GUI

1:1e9 late() {
	// During the simulation
	if (sim.cycle % 100 == 0){
		catn("---------------------");
		catn(sim.cycle);
		catn("Fis female : " + F_IS(sim.subpopulations, m1, sex = "F")[2]);
		catn("Fis male : " + F_IS(sim.subpopulations, m1, sex = "M")[2]);
		cat("Fis : ");
		catn(F_IS(sim.subpopulations, m1)[2]);
	}
	// At the end of the simulation
	if (sim.cycle == (N_GEN + BURN_IN)){
		inds = sim.subpopulations.individuals;
		sexRatio = length(inds[inds.sex == "M"])/inds.size();
		catn("Sex ratio : " +  sexRatio);
		catn("WatTheta : " +  CALC_WATT_THETA(inds.genomes, m1));
		catn("WatTheta female : " +  CALC_WATT_THETA(inds[inds.sex == "F"].genomes, m1));
		catn("WatTheta male : " +  CALC_WATT_THETA(inds[inds.sex == "M"].genomes, m1));
		catn("Fis : " + F_IS(sim.subpopulations, m1)[2]);
		catn("Fis female : " + F_IS(sim.subpopulations, m1, sex = "F")[2]);
		catn("Fis male : " + F_IS(sim.subpopulations, m1, sex = "M")[2]);
		fits = MEAN_FITNESS(sim.subpopulations);
		catn("Fitness : " + fits[0]);
		catn("Fitness female : " + fits[1]);
		catn("Fitness male : " + fits[2]);
		sim.simulationFinished();
	}
}


// ~~~~~~~~~~~~~~~~~~~~~~~~~~~~~~~~ OUTPUT ~~~~~~~~~~~~~~~~~~~~~~~~~~~~~~~~ //

// ONLY IN BASH

//1:1e9 late(){
//	if (sim.cycle == (N_GEN + BURN_IN)){
//		row=MAKE_ROW();
//		outputName = "~/my_env/bin/results/output.txt";
//		if(fileExists(outputName)){
//			catn(writeFile(outputName, row, append=T));
//		} else {
//			header = MAKE_HEADER();
//			writeFile(outputName, header);
//			catn(writeFile(outputName, row, append=T));
//		}
//		sim.simulationFinished();
//	}
//}


//##########################################################################//
// ~~~~~~~~~~~~~~~~~~~~~~~~~~~~~~ CALLBACKS ~~~~~~~~~~~~~~~~~~~~~~~~~~~~~~~ //
//##########################################################################//


// ~~~~~~~~~~~~~~~~~~~~~~~~~~~~~~~ SURVIVAL ~~~~~~~~~~~~~~~~~~~~~~~~~~~~~~~ //

// In a non-WF model, fitness is absolute and corresponds to a probability
// of not surviving to the next generation ('hard selection'). In a WF model
// it corresponds to the relative probability of reproduction ('soft
// selection'). Thus survival, which defines whether a focal individual
// survives or not, is TRUE if the age of the individual is zero (it is a
// descendant) and FALSE otherwise.
survival() {
	// survival is independent of fitness; parents die, offspring live
	return (individual.age == 0);
}


// ~~~~~~~~~~~~~~~~~~~~~~~~~~~~ RECOMBINATION ~~~~~~~~~~~~~~~~~~~~~~~~~~~~~ //

// Due to the way SLiM works, it is necessary to add a point at the first
// locus of the genome for recombination. There is a 50/50 chance that this
// will be taken as a chiasma and thus symmetrize the action of recombination
// along the chromosome. This line is found when producing individuals by
// central fusion and terminal fusion in the reproduction callback.
recombination() {
	breakpoints = c(asInteger(runif(asInteger(runif(1)<0.5))), breakpoints);
	return T;
}


// ~~~~~~~~~~~~~~~~~~~~~~~~~~~~ REPRODUCTION ~~~~~~~~~~~~~~~~~~~~~~~~~~~~~~ //

// Unlike the usual operation of SLiM, here the reproduction callback is
// called only once, and produces the entire offspring of the subpopulations. 

reproduction() {
	
	// The first step is the production of a vector of the same size as a
	// sub-populations. It is produced from the production forecasts
	// constructed at the initiation of the simulation. By going through
	// it during the sucessive production of individuals, it specifies
	// whether the individual in production should be a sexual male ("sex_mal"),
	// a sexual female ("sex_fem") or an automictic female ("auto"). 
	//	If we are in burn-in, the sex ratio is 50:50 and all individuals
	// are sexually produced. 
	if (sim.cycle < BURN_IN){
		modeRepro = c(
			rep("sex_fem", asInteger(POP_SIZE/2)),
			rep("sex_mal", asInteger(POP_SIZE/2))
			);
	}
	else {
		modeRepro = c(
			rep("auto", AUTO_PROD_FORECAST[sim.cycle - BURN_IN]),
			rep("sex_fem", SEX_FEM_PROD_FORECAST[sim.cycle - BURN_IN]),
			rep("sex_mal", MALE_PROD_FORECAST[sim.cycle - BURN_IN])
			);
	}
	
	// Then for each subpopulation, as many females as the size of the
	// population are drawn with replacement and will reproduce according
	// to the modalities indicated by the forecast vector explained above.
	// Males are only drawn in the case of sexual reproduction. 
	for (sp in sim.subpopulations) {
		females = sp.individuals[sp.individuals.sex == "F"];
		males = sp.individuals[sp.individuals.sex == "M"];
		
		femaleFitness = sp.cachedFitness(which(sp.individuals.sex == "F"));
		maleFitness = sp.cachedFitness(which(sp.individuals.sex == "M"));
		
		females_repro = sample(females, POP_SIZE, replace = T, weights = femaleFitness);
		
		k = 0;
		for (fem in females_repro) {
			gen1 = fem.genome1;
			gen2 = fem.genome2;
			
			// Amphimixis
			// ~~~~~~~~~~~~~~~~~~~~~~~~~~~~~~~~~~~~~~~~~~~~~~~~~~~~~~~~~~~~~~~~~~~~~~~~~~~~
			if (modeRepro[k] != "auto"){
				// Production of male
				sex = c("F","M")[asInteger(modeRepro[k] == "sex_mal")];
				sel_male = sample(males, 1, weights = maleFitness);
				sp.addCrossed(fem, sel_male, sex = sex);
			}
			
			// Automixis
			// ~~~~~~~~~~~~~~~~~~~~~~~~~~~~~~~~~~~~~~~~~~~~~~~~~~~~~~~~~~~~~~~~~~~~~~~~~~~~
			else {
				// Autopseudogamy central fusion (with segregation bias)
				// ~~~~~~~~~~~~~~~~~~~~~~~~~~~~~~~~~~~~~~~~~~~~~~~~~~~~~
				if (REPRO_MODE == "Central_fusion"){
					bp = c(asInteger(runif(asInteger(runif(1)<0.5))), sim.chromosome.drawBreakpoints());
					drawSeg = runif(2);
					if (drawSeg[0] > SEG_BIAS){
						// Either the recombinants are combined (25%)
						if (drawSeg[1] < 0.25)      { sp.addRecombinant(gen1, gen2, bp, gen2, gen1, bp, sex = "F"); }
						else if (drawSeg[1] < 0.5)  { sp.addRecombinant(gen2, gen1, bp, gen1, gen2, bp, sex = "F"); }
						// or the non-recombinant copies (25%)
						else if (drawSeg[1] < 0.75) { sp.addRecombinant(gen1, gen2, integer(0), gen2, gen1, integer(0), sex = "F"); }
						else                        { sp.addRecombinant(gen2, gen1, integer(0), gen1, gen2, integer(0), sex = "F"); }
					}
					else {
						// or a recombinant copy and a non-recombinant copy (25%)
						if (drawSeg[1] < 0.25)      { sp.addRecombinant(gen1, gen2, bp, gen2, gen1, integer(0), sex = "F"); }
						else if (drawSeg[1] < 0.5)  { sp.addRecombinant(gen2, gen1, bp, gen1, gen2, integer(0), sex = "F"); }
						// or the other recombinant copy and the other non-recombinant copy (25%)
						else if (drawSeg[1] < 0.75) { sp.addRecombinant(gen1, gen2, integer(0), gen2, gen1, bp, sex = "F"); }
						else                        { sp.addRecombinant(gen2, gen1, integer(0), gen1, gen2, bp, sex = "F"); }
					
					}
				}
				
				// Autopseudogamy central fusion (with segregation bias)
				// ~~~~~~~~~~~~~~~~~~~~~~~~~~~~~~~~~~~~~~~~~~~~~~~~~~~~~
				if (REPRO_MODE == "Central_fusion_biased"){
					bp = c(asInteger(runif(asInteger(runif(1)<0.5))), sim.chromosome.drawBreakpoints());
					draw = runif(1);
					// Either the recombinants are combined (50%)
					if (draw < 0.25)      { sp.addRecombinant(gen1, gen2, bp, gen2, gen1, bp, sex = "F"); }
					else if (draw < 0.5)  { sp.addRecombinant(gen2, gen1, bp, gen1, gen2, bp, sex = "F"); }
					// or the non-recombinant copies (50%)
					else if (draw < 0.75) { sp.addRecombinant(gen1, gen2, integer(0), gen2, gen1, integer(0), sex = "F"); }
					else                  { sp.addRecombinant(gen2, gen1, integer(0), gen1, gen2, integer(0), sex = "F"); }
				}
				
				// Autopseudogamy terminal fusion
				// ~~~~~~~~~~~~~~~~~~~~~~~~~~~~~~
				else if (REPRO_MODE == "Terminal_fusion"){
					bp = c(asInteger(runif(asInteger(runif(1)<0.5))), sim.chromosome.drawBreakpoints());
					draw = runif(1);
					// Either the second copy has been recombined (50%)
					if (draw < 0.25)      { sp.addRecombinant(gen1, gen2, bp, gen1, gen2, integer(0), sex = "F"); }
					else if (draw < 0.5)  { sp.addRecombinant(gen2, gen1, bp, gen2, gen1, integer(0), sex = "F"); }
					// or the first (50%)
					else if (draw < 0.75) { sp.addRecombinant(gen1, gen2, integer(0), gen1, gen2, bp, sex = "F"); }
					else                  { sp.addRecombinant(gen2, gen1, integer(0), gen2, gen1, bp, sex = "F"); }
				}
				
				// Equivalent sexual
				// ~~~~~~~~~~~~~~~~~
				else if (REPRO_MODE == "Sexual"){
					sel_male = sample(males, 1, weights = maleFitness);
					sp.addCrossed(fem, sel_male, sex = "F");
				}
				
				// Equivalent cloning
				// ~~~~~~~~~~~~~~~~~~
				else if (REPRO_MODE == "Cloning"){
					sp.addCloned(fem);
				}
			}
			k = k + 1;
		}
	}
	// Here we ask the reproduction callback to deactivate until
	// the next generation, forcing SLiM to generate only the
	// descendants created
	self.active = 0;
}
