# Supplementary material for: Cosegregation of recombinant chromatids maintains genome-wide heterozygosity in an asexual nematode
Source: Sci Adv. 2023 Aug 25;9(34):eadi2804. doi: 10.1126/sciadv.adi2804 (PMC10456839; doi:10.1126/sciadv.adi2804)
Supplement: Supplementary file 2 — Data S1 to S3 [file sciadv.adi2804_data_s1_to_s3.zip › adi2804_Data_S3.slim]

// Mesorhabditis belari pseudogamy
// E. Le Faou Jan-Jul 2022


// Modifications compared to the base model

// Additional functions ~~~~~~~~~~~~~~~~~~~~~~~~~
// In 1. Population genetics statistics:
//				- GYNOGENETIC_DEPRESSION
// In 3. Output:
//				- POP_GEN_MEASURES
// In 4. Management of evolving mutations:
// 			- MUTATION_LOCUS
// 			- TO_PHENOTYPE_FUNCTION
// 			- PHENOTYPE_FROM_GENOTYPE
// 			- PHENOTYPES_MEAN_VALUES

// Modified functions ~~~~~~~~~~~~~~~~~~~~~~~~~~~
// In 3. Output:
// 			- MAKE_ROW
// 			- MAKE_HEADER

// Deleted functions ~~~~~~~~~~~~~~~~~~~~~~~~~~~~
//   - HETER_RATIO
//   - F_IS_PARTITION
//   - WATT_THETA_PARTITION
//   - LINKAGE_DISEQUILIBRIUM_POINT_DISTRIBUTION
//   - NB_MUT


// STRUCTURE OF THE SCRIPT :
//
// I)   Functions
// 			1. Utilities
// 			2. Population genetics statistics
// 			3. Output
// 			4. Management of evolving mutations
//
// II)  Model
// 			1. Initialize
// 			2. Creation of population(s)
// 			3. Migration management
// 			4. Printing
// 			5. Output
//
// III) Callbacks
// 			1. Survival
// 			2. Recombination
// 			3. Reproduction


//##########################################################################//
// ~~~~~~~~~~~~~~~~~~~~~~~~~~~~~~~ FUNCTIONS ~~~~~~~~~~~~~~~~~~~~~~~~~~~~~~ //
//##########################################################################//

// Many of the functions implemented here are not interesting outputs in
// themselves, they allow you to follow or understand what is happening
// during the simulations. This explains the unusual length of the script. 


// ~~~~~~~~~~~~~~~~~~~~~~~~~~~~~ UTILITIES ~~~~~~~~~~~~~~~~~~~~~~~~~~~~~~~~ //

// Calculating the fitness generated by the combination of two haplotypes
// ~~~~~~~~~~~~~~~~~~~~~~~~~~~~~~~~~~~~~~~~~~~~~~~~~~~~~~~~~~~~~~~~~~~~~~~~~~~
function (float$) FITNESS_GENOME (object<Genome> gen1, object<Genome> gen2)
{
	// Identification of mutations
	muts = c(gen1.mutationsOfType(m2),gen2.mutationsOfType(m2));
	mutsPos = muts.position;
	
	// Cumulative effect of fitness effects of mutations
	fit = 1.0;
	for (mut in muts){
		s = mut.selectionCoeff;
		h = mut.mutationType.dominanceCoeff;
		homoz = length(which(mutsPos == mut.position)) == 2;
		if (homoz) { fit = fit * (1 + s); }
		else { fit = fit * (1 + h*s); }
	}
	return fit;
}


// ~~~~~~~~~~~~~~~~~~~~ POPULATION GENETICS STATISTICS ~~~~~~~~~~~~~~~~~~~~ //

// Modifications from the slim built-in functions that allow the
// calculation of observed and expected heterozygosities, and the
// Watterson theta. The same modification is made to the three functions,
// allowing to define on which type of mutation the statistic should be
// calculated. This modification is however not used here, it is
// implemented to allow for example the calculation of these deleterious
// mutation statistics.
// ~~~~~~~~~~~~~~~~~~~~~~~~~~~~~~~~~~~~~~~~~~~~~~~~~~~~~~~~~~~~~~~~~~~~~~~~~~~
function (float$) CALC_OBS_HETER (object<Genome> genomes1, object<Genome> genomes2, Nio<MutationType> mutType, [Ni$ start = NULL], [Ni$ end = NULL], [l$ infiniteSites = T])
{
	res = 0;
	k = 0;
	for (k in 0:(length(genomes1)-1)){
		genome1 = genomes1[k];
		genome2 = genomes2[k];
		muts1 = genome1.mutationsOfType(mutType);
		muts2 = genome2.mutationsOfType(mutType);
		length = sim.chromosome.lastPosition + 1;
		
		// handle windowing
		if (!isNULL(start) & !isNULL(end))
		{
			m1pos = muts1.position;
			m2pos = muts2.position;
			muts1 = muts1[(m1pos >= start) & (m1pos <= end)];
			muts2 = muts2[(m2pos >= start) & (m2pos <= end)];
			length = end - start + 1;
		}
				
		// do the calculation
		unshared = setSymmetricDifference(muts1, muts2);
		if (!infiniteSites)
			unshared = unique(unshared.position, preserveOrder=F);
		
		res = res + size(unshared) / length;
	}
	return res/length(genomes1);
}

function (float$) CALC_THEO_HETER (o<Genome> genomes, Nio<MutationType> mutType, [Ni$ start = NULL], [Ni$ end = NULL])
{
	length = sim.chromosome.lastPosition + 1;
	
	if (isNULL(start) & isNULL(end))
	{
		start = 0;
		end = length;
	}
	muts = sim.mutationsOfType(mutType);
	mpos = muts.position;
	muts = muts[(mpos >= start) & (mpos <= end)];
	length = end - start + 1;
	// do the calculation
	p = genomes.mutationFrequenciesInGenomes(muts);
	heterozygosity = 2 * sum(p * (1 - p)) / length;
	return heterozygosity;
}

function (float$) CALC_WATT_THETA (o<Genome> genomes, Nio<MutationType> mutType, [Ni$ start = NULL], [Ni$ end = NULL]) {
	
	length = sim.chromosome.lastPosition + 1;
	
	if (isNULL(start) & isNULL(end))
	{
		start = 0;
		end = length;
	}
	muts = sim.mutationsOfType(mutType);
	mpos = muts.position;
	muts = muts[(mpos >= start) & (mpos <= end)];
	
	// narrow down to the mutations that are actually present in the genomes and aren't fixed
	p = genomes.mutationFrequenciesInGenomes(muts);
	muts = muts[(p != 0.0) & (p != 1.0)];
	
	// do the calculation
	k = size(muts);
	n = genomes.size();
	a_n = sum(1 / 1:(n-1));
	theta = (k / a_n) / (sim.chromosome.lastPosition + 1);
	return theta;
}

// Mean Fis over the genome
// ~~~~~~~~~~~~~~~~~~~~~~~~~~~~~~~~~~~~~~~~~~~~~~~~~~~~~~~~~~~~~~~~~~~~~~~~~~~
function (float) F_IS (Nio<Subpopulation> subPop, Nio<MutationType> mutType, [Ni$ start = NULL], [Ni$ end = NULL], [string sex = ""]) {
	if (sex == ""){
		inds = subPop.individuals;
	}
	else {
		inds = subPop.individuals[subPop.individuals.sex == sex];
	}
	hetExpected = CALC_THEO_HETER(inds.genomes, mutType, start = start, end = end);
	hetObserved = CALC_OBS_HETER(inds.genome1, inds.genome2, mutType, start = start, end = end);
	return c(hetExpected, hetObserved, 1 - (hetObserved / hetExpected));
}

// Heterozygosity levels ratio female/male
// ~~~~~~~~~~~~~~~~~~~~~~~~~~~~~~~~~~~~~~~~~~~~~~~~~~~~~~~~~~~~~~~~~~~~~~~~~~~
function (float) HETER_RATIO (Nio<Subpopulation> subPop, Nio<MutationType> mutType, [Ni$ start = NULL], [Ni$ end = NULL]) {
	females = subPop.individuals[subPop.individuals.sex == "F"];
	males = subPop.individuals[subPop.individuals.sex == "M"];
	hetObservedFemale = CALC_OBS_HETER(females.genome1, females.genome2, mutType, start = start, end = end);
	hetObservedMale = CALC_OBS_HETER(males.genome1, males.genome2, mutType, start = start, end = end);
	return hetObservedFemale/hetObservedMale;
}


// Compute mean fitness (compiled in a triplet: all, females and males)
// ~~~~~~~~~~~~~~~~~~~~~~~~~~~~~~~~~~~~~~~~~~~~~~~~~~~~~~~~~~~~~~~~~~~~~~~~~~~
function (float) MEAN_FITNESS (Nio<Subpopulation> subPop){
	all_fit = mean(subPop.cachedFitness(NULL));
	female_fit = NULL;
	male_fit = NULL;
	for (sp in subPop){
		female_fit = c(female_fit, sp.cachedFitness(which(sp.individuals.sex == "F")));
		male_fit = c(male_fit, sp.cachedFitness(which(sp.individuals.sex == "M")));
	}
	return c(all_fit, mean(female_fit), mean(male_fit));
}


// Tajima's D
// ~~~~~~~~~~~~~~~~~~~~~~~~~~~~~~~~~~~~~~~~~~~~~~~~~~~~~~~~~~~~~~~~~~~~~~~~~~~
function (float$) CALC_TAJIMA_D (o<Genome> genomes, Nio<MutationType> mutType, [Ni$ start = NULL], [Ni$ end = NULL], [integer nSample = 50]) {
	
	genomes = sample(genomes, nSample);
	length = sim.chromosome.lastPosition + 1;
	
	if (isNULL(start) & isNULL(end))
	{
		start = 0;
		end = length;
	}
	muts = sim.mutationsOfType(mutType);
	mpos = muts.position;
	muts = muts[(mpos >= start) & (mpos <= end)];
	
	// narrow down to the mutations that are actually present in the genomes and aren't fixed
	p = genomes.mutationFrequenciesInGenomes(muts);
	muts = muts[(p != 0.0) & (p != 1.0)];
	mpos = muts.position;
	
	// do the calculation
	S = length(unique(mpos));
	n = genomes.size();
	a_1 = sum(1 / 1:(n-1));
	a_2 = sum((1 / 1:(n-1))^2);
	
	b_1 = (n + 1) / (3 * (n - 1));
	b_2 = 2*(n^2 + n + 3) / (9 * n * (n - 1));
	
	c_1 = b_1 - 1/a_1;
	c_2 = b_2 - (n + 2)/(a_1 * n) + a_2/(a_1^2);
	
	e_1 = c_1/a_1;
	e_2 = c_2 / (a_1^2 + a_2);
	
	k = 0;
	nGenomes = length(genomes);
	for (i in 1:nGenomes - 1){
		for (j in 1:nGenomes - 1){
			if (i>j){
				muts1 = genomes[i].mutationsOfType(mutType);
				muts2 = genomes[j].mutationsOfType(mutType);
				nCommon = length(setUnion(muts1, muts2));
				k = k + 2 * nCommon - length(muts1) - length(muts2);
			}
		}
	}
	
	K = k/(n*(n-1)*0.5);
	
	return (K - S/a_1) / sqrt(e_1*S + e_2*S*(S-1));
}


// Nucleotide diversity (pi)
// ~~~~~~~~~~~~~~~~~~~~~~~~~~~~~~~~~~~~~~~~~~~~~~~~~~~~~~~~~~~~~~~~~~~~~~~~~~~
function (float$) CALC_NUCLEOTIDE_DIVERSITY (o<Genome> genomes, Nio<MutationType> mutType, [Ni$ start = NULL], [Ni$ end = NULL]) {
	
	if (isNULL(start) & isNULL(end))
	{
		start = 0;
		end = sim.chromosome.lastPosition;
	}
	muts = unique(genomes.mutationsOfType(mutType));
	mpos = muts.position;
	muts = muts[(mpos >= start) & (mpos <= end)];
	
	// narrow down to the mutations that are actually present in the genomes and aren't fixed
	p = genomes.mutationFrequenciesInGenomes(muts);
	muts = muts[(p != 0.0) & (p != 1.0)];
	mpos = muts.position;
	n = length(muts);
	
	pi = 0.0;
	for (pos in unique(mpos)){
		mutsSamePos = muts[which(mpos == pos)];
		p = genomes.mutationFrequenciesInGenomes(mutsSamePos);
		p = c(p, 1 - sum(p));
		nb = length(p);
		for (i in 1:nb - 1){
			for (j in 1:nb - 1){
				if (i < j){
					pi = pi + 2 * p[i] * p[j];
				}
			}
		}
	}
	return pi/(sim.chromosome.lastPosition + 1);
}

// Calculation linkage disequilibrium
// This function produces two vectors of the same size, a 'physicalDist'
// vector and a 'geneticDistObs' vector. They are returned as a two-column matrix.
// Linkage disequilibrium can be calculated between pairs of neutral
// mutations (default), between pairs of deleterious mutations or between
// neutral/deleterious pairs.
// ~~~~~~~~~~~~~~~~~~~~~~~~~~~~~~~~~~~~~~~~~~~~~~~~~~~~~~~~~~~~~~~~~~~~~~~~~~~
function (float) LINKAGE_DISEQUILIBRIUM_POINTS (Nio<Subpopulation> subpop, [integer nMuts = 50], [string sex = ""], [logical genotype = F], [string pairTypes = "neutral-neutral"], [float freqThreshold = 0.05]) {
	if (sex == ""){
		inds = subpop.individuals;
	}
	else {
		inds = subpop.individuals[subpop.individuals.sex == sex];
	}
	if (pairTypes == "neutral-neutral"){
		muts = subpop.individuals.uniqueMutationsOfType(m1);
		muts = muts[which(inds.genomes.mutationFrequenciesInGenomes(muts) > freqThreshold)];
		if (muts.size() == 0){
			return NAN;
		}
		muts1 = sample(muts, nMuts, replace = F);
		muts2 = muts1;
	}
	else if (pairTypes == "deleterious-deleterious"){
		muts = subpop.individuals.uniqueMutationsOfType(m2);
		muts = muts[which(inds.genomes.mutationFrequenciesInGenomes(muts) > freqThreshold)];
		if (muts.size() == 0){
			return NAN;
		}
		muts1 = sample(muts, nMuts);
		muts2 = muts1;
	}
	else if (pairTypes == "neutral-deleterious" | pairTypes == "deleterious-neutral"){
		muts1prov = subpop.individuals.uniqueMutationsOfType(m1);
		muts1prov = muts1prov[which(inds.genomes.mutationFrequenciesInGenomes(muts1prov) > freqThreshold)];
		muts2prov = subpop.individuals.uniqueMutationsOfType(m2);
		muts2prov = muts2prov[which(inds.genomes.mutationFrequenciesInGenomes(muts2prov) > freqThreshold)];
		if (muts1prov.size() == 0 | muts2prov.size() == 0){
			return NAN;
		}
		muts1 = sample(muts1prov, nMuts);
		muts2 = sample(muts2prov, nMuts);
	}
	freqMuts1 = inds.genomes.mutationFrequenciesInGenomes(muts1);
	freqMuts2 = inds.genomes.mutationFrequenciesInGenomes(muts2);
	
	geneticDist = NULL;
	physicalDist = NULL;
	for (i in 0:(nMuts - 1)){
		for (j in 0:(nMuts - 1)){
			if (i>j | pairTypes == "neutral-deleterious" | pairTypes == "deleterious-neutral"){
				if (muts1[i].position != muts2[j].position){
					pA = freqMuts1[i];
					pB = freqMuts2[j];
					if (genotype){
						pAB = mean(c(inds.genome1.containsMutations(muts1[i]) & inds.genome1.containsMutations(muts2[j]), inds.genome2.containsMutations(muts1[i]) & inds.genome2.containsMutations(muts2[j])));
					}
					else {
						pAB = mean(c(inds.genome1.containsMutations(muts1[i]) & inds.genome2.containsMutations(muts2[j]), inds.genome2.containsMutations(muts1[i]) & inds.genome1.containsMutations(muts2[j])));
					}
					geneticDist = c(geneticDist, (pAB - pA*pB)^2 / (pA * (1-pA) * pB * (1-pB)));
					physicalDist = c(physicalDist, abs(muts1[i].position - muts2[j].position));
				}
			}
		}
	}
	physicalDist = physicalDist[which(geneticDist != 0)];
	geneticDistObs = geneticDist[which(geneticDist != 0)];
	
	return cbind(asFloat(physicalDist), geneticDistObs);
}


// Summary linkage disequilibrium 
// This function uses the two vectors produced by the function
// 'LINKAGE_DISEQUILIBRIUM_POINTS'. From these two vectors it is necessary
// to produce a statistic of a single exploitable value. Here we simply sum the
// product of the values of these vectors term by term.
// ~~~~~~~~~~~~~~~~~~~~~~~~~~~~~~~~~~~~~~~~~~~~~~~~~~~~~~~~~~~~~~~~~~~~~~~~~~~
function (float) LINKAGE_DISEQUILIBRIUM (Nio<Subpopulation> subpop, [integer nMuts = 50], [string sex = ""], [logical genotype = F], [string pairTypes = "neutral-neutral"], [float freqThreshold = 0.05]) {
	
	LD = LINKAGE_DISEQUILIBRIUM_POINTS(subpop, nMuts, sex, genotype, pairTypes, freqThreshold);
	physicalDist = LD[,0][];
	geneticDistObs = LD[,1][];
	
	return mean(physicalDist*geneticDistObs);
}


// Inbreeding depression
// Calculates inbreeding depression by comparing the average fitness
// produced by two randomly drawn haplotypes in a male and a female vs. the
// fitness produced by two randomly drawn haplotypes in the same female
// ~~~~~~~~~~~~~~~~~~~~~~~~~~~~~~~~~~~~~~~~~~~~~~~~~~~~~~~~~~~~~~~~~~~~~~~~~~~
function (float$) INBREEDING_DEPRESSION ([integer nSample = 50])
{
	inds = sim.subpopulations.individuals;
	females = inds[inds.sex == "F"];
	males = inds[inds.sex == "M"];
	fitRandom = rep(0.0, nSample);
	fitInbred = rep(0.0, nSample);
	for (i in 0:(nSample-1)){
		gen1 = sample(females.genomes, 1);
		gen2 = sample(males.genomes[which(males.subpopulation == gen1.individual.subpopulation)], 1);
		fitRandom[i] = FITNESS_GENOME(gen1, gen2);
		fem = sample(females, 1);
		gen1 = sample(fem.genomes, 1);
		gen2 = sample(fem.genomes, 1);
		fitInbred[i] = FITNESS_GENOME(gen1, gen2);
	}
	return mean(fitInbred)/(mean(fitInbred) + mean(fitRandom));
}


// Gynogenetic depression
// In this model of reproductive mode the origin of individuals is
// identified by an attribute attached to each of them. Thus this function
// allows to compare the fitness of the invididuals resulting from
// gynogenesis and those produced sexually by calculating a so called
// gynogenetic depression.
function (float$) GYNOGENETIC_DEPRESSION ([integer nSample = 50], [logical samePopSampling = F])
{
	sexually = sim.subpopulations.individuals.getValue("Sexually");
	fits = sim.subpopulations.cachedFitness(NULL);
	
	sexFtis = sum(asInteger(sexually) * fits) / sum(asInteger(sexually));
	gynFits = sum(asInteger(!sexually) * fits) / sum(asInteger(!sexually));
	
	return gynFits/(sexFtis + gynFits);
}


// ~~~~~~~~~~~~~~~~~~~~~~~~~~~~~~~~ OUTPUT ~~~~~~~~~~~~~~~~~~~~~~~~~~~~~~~~ //

// Computation of population genetics measures
// ('check' allow to check the number of column produced)
// ~~~~~~~~~~~~~~~~~~~~~~~~~~~~~~~~~~~~~~~~~~~~~~~~~~~~~~~~~~~~~~~~~~~~~~~~~~~
function (float) POP_GEN_MEASURES (void) {
	inds = sim.subpopulations.individuals;
	sexRatio = length(inds[inds.sex == "M"])/inds.size();
	WatTheta = CALC_WATT_THETA(inds.genomes, m1);
	NucleoDiver = CALC_NUCLEOTIDE_DIVERSITY(sim.subpopulations.genomes, m1);
	TajimaD = CALC_TAJIMA_D(sim.subpopulations.genomes, m1);
	inbreedDepression = INBREEDING_DEPRESSION();
	Fis = F_IS(sim.subpopulations, m1)[2];
	fits =  MEAN_FITNESS(sim.subpopulations)[0];
	LD = LINKAGE_DISEQUILIBRIUM(sim.subpopulations);
	measures = c(sexRatio, WatTheta, NucleoDiver, TajimaD, inbreedDepression, Fis, fits, LD);
	return(measures);
}

// Creation of the row for the output file
// ('check' allow to check the number of column produced)
// ~~~~~~~~~~~~~~~~~~~~~~~~~~~~~~~~~~~~~~~~~~~~~~~~~~~~~~~~~~~~~~~~~~~~~~~~~~~
function (string) MAKE_ROW ([logical check = F]) {
	
	parameters = c(REPRO_MODE, MUTATION_TYPE, POP_SIZE, N_GEN, GEN_SIZE, sim.chromosome.recombinationRates, sim.chromosome.mutationRates, NB_POP, MIG_RATE, BURN_IN, GYNO_DOMI, GYNO_INCRE, GYNO_START_VALUE, GYNO_NEUTRALITY, GYNO_FITNESS_COST, N_CHR_PAIRS, SEX_BIAS_DOMI, SEX_BIAS_INCRE, SEX_BIAS_START_VALUE, SEX_BIAS_NEUTRALITY, SEG_BIAS_DOMI, SEG_BIAS_INCRE, SEG_BIAS_START_VALUE, SEG_BIAS_NEUTRALITY);
	
	gynoRecords = sim.getValue("record_gyno");
	sexBiasRecords = sim.getValue("record_sexBias");
	segBiasRecords = sim.getValue("record_segBias");
	
	FisRecords = sim.getValue("record_Fis");
	GDRecords = sim.getValue("record_GD");
	FitRecords = sim.getValue("record_Fit");
	
	endOfBurnInMeasures = sim.getValue("endOfBurnInMeasures");
	endOfSimulMeasures = POP_GEN_MEASURES();

	row = c(parameters, endOfBurnInMeasures, gynoRecords, sexBiasRecords, segBiasRecords, FisRecords, GDRecords, FitRecords, endOfSimulMeasures);
			
	if (check){
		catn("Col number : " + length(row));
	}
	return(paste(row));
}

// Creating the header of the output columns
// ~~~~~~~~~~~~~~~~~~~~~~~~~~~~~~~~~~~~~~~~~~~~~~~~~~~~~~~~~~~~~~~~~~~~~~~~~~~
function (string) MAKE_HEADER ([logical check = F]) {
	
	parametersNames = c("ReproMode", "MutationType", "PopSize", "NbGenerations", "GenSize", "RecombRate", "MutRate", "NumberOfPop", "MigRate", "BurnInPeriod", "GynoDominance", "GynoIncrement", "GynoStartValue", "GynoNeutrality", "GynoFitnessCost", "NChrPairs", "SexBiasDominance", "SexBiasIncrement", "SexBiasStartValue", "SexBiasNeutrality", "SegBiasDominance", "SegBiasIncrement", "SegBiasStartValue", "SegBiasNeutrality");
	measureNames = c("SexRatio", "WatTheta", "NucleoDiversity", "TajimaD", "InbreedDepression", "Fis", "MeanFitness", "LinkageDisequilibrium");
	measureNamesEnd = c("SexRatioEnd", "WatThetaEnd", "NucleoDiversityEnd", "TajimaDEnd", "InbreedDepressionEnd", "FisEnd", "MeanFitnessEnd", "LinkageDisequilibriumEnd");
	generationsOfRecords = 0:asInteger(N_GEN/GEN_GAP_BTW_REC) * GEN_GAP_BTW_REC;
	namesGynoRecords = NULL;
	namesSexBiasRecords = NULL;
	namesSegBiasRecords = NULL;
	namesFisRecords = NULL;
	namesGDRecords = NULL;
	namesFitRecords = NULL;
	for (i in generationsOfRecords){
		namesGynoRecords = c(namesGynoRecords, paste0("GynoVal_", i));
		namesSexBiasRecords = c(namesSexBiasRecords, paste0("SexBiasVal_", i));
		namesSegBiasRecords = c(namesSegBiasRecords, paste0("SegBiasVal_", i));
		namesFisRecords = c(namesFisRecords, paste0("Fis_", i));
		namesGDRecords = c(namesGDRecords, paste0("GD_", i));
		namesFitRecords = c(namesFitRecords, paste0("Fit_", i));
	}
	
	header=c(parametersNames, measureNames, namesGynoRecords, namesSexBiasRecords, namesSegBiasRecords, namesFisRecords, namesGDRecords, namesFitRecords, measureNamesEnd);
	
	if (check){
		catn("Col number : " + length(header));
	}
	return(paste(header));
}


// ~~~~~~~~~~~~~~~~~~ FUNCTIONS TO MANAGE CUSTOM LOCI ~~~~~~~~~~~~~~~~~~~~~ //

// For a locus, randomly adds a mutation to the population if none is present
// and randomly draws the sign of the difference between the resident and
// mutant value of the locus in question. If the mutant mutation has invaded,
// it converts it to the resident and reintroduces a new mutation.
function (void) MUTATION_LOCUS (string key, string valuesKey, float increValue){
	gyno = sim.subpopulations.individuals.getValue(key);
	freqMut = length(which(gyno == "Mutant"))/(2*sim.subpopulations.individuals.size());
	
	if (freqMut == 1){
		sim.subpopulations.individuals.setValue(key, c("Resident", "Resident"));
		
		value = sim.getValue(valuesKey)[1];
		incre = c(-increValue, increValue)[rdunif(1)];
		nextValue = value + incre;
		sim.setValue(valuesKey, c(value, value + incre));
		sample(sim.subpopulations.individuals, 1).setValue(key, c("Resident", "Mutant"));
	}
	if (freqMut == 0){
		incre = c(-increValue, increValue)[rdunif(1)];
		nextValue = sim.getValue(valuesKey)[0] + incre;
		values = c(sim.getValue(valuesKey)[0], sim.getValue(valuesKey)[0] + incre);
		sim.setValue(valuesKey, values);
		sample(sim.subpopulations.individuals, 1).setValue(key, c("Resident", "Mutant"));
	}
}

// Definition of the conversion function between genotypic and phenotypic value. 
function (float) TO_PHENOTYPE_FUNCTION (float x, [logical negativePermission = F]){
	if (!negativePermission) { x = abs(x); }
	a = 0.1;
	b = 15;
	if (x<0){ return (1 - atan(a*(-x))*2/PI)^b - 1;	}
	else { return 1 - (1 - atan(a*x)*2/PI)^b; }
}

// Allows the conversion of the genotypic value of a locus into its phenotypic
// value by an ad hoc function. If the phenotypic value cannot be negative, an
// argument allows to specify it. 
function (float) PHENOTYPE_FROM_GENOTYPE (string genotype, string valuesKey, float dominance, logical neutrality, [logical record = F], [logical negativePermission = F]){	
	if (neutrality & !record){
		return 0.0;
	}
	if (genotype[0] == "Resident" & genotype[1] == "Resident"){
		genoVal = "Resident";
		val = sim.getValue(valuesKey)[0];
	}
	else if (genotype[0] == "Mutant" & genotype[1] == "Mutant"){
		genoVal = "Mutant";
		val = sim.getValue(valuesKey)[1];
	}
	else {
		val = (1-dominance)*sim.getValue(valuesKey)[0] + dominance*sim.getValue(valuesKey)[1];
	}
	phenoVal = TO_PHENOTYPE_FUNCTION(val, negativePermission);
	return phenoVal;
}

// Calculation of the average value of each defined locus in the population
// (takes into account the frequencies and phenotypic values of resident and
// mutant alleles). 
function (float) PHENOTYPES_MEAN_VALUES (void){
	gynoMean = 0.0;
	sexBiasMean = 0.0;
	segBiasMean = 0.0;
	for (ind in sim.subpopulations.individuals){
		genoGyno = ind.getValue("gyno");
		genoSexBias = ind.getValue("sexBias");
		genoSegBias = ind.getValue("segBias");
		gynoMean = gynoMean + PHENOTYPE_FROM_GENOTYPE(genoGyno, "residMutGyno", GYNO_DOMI, GYNO_NEUTRALITY, record = T);
		sexBiasMean = sexBiasMean + 0.5 + 0.5 * PHENOTYPE_FROM_GENOTYPE(genoSexBias, "residMutSexBias", SEX_BIAS_DOMI, SEX_BIAS_NEUTRALITY, record = T, negativePermission = T);
		segBiasMean = segBiasMean + 0.5 * (1 - PHENOTYPE_FROM_GENOTYPE(genoSegBias, "residMutSegBias", SEG_BIAS_DOMI, SEG_BIAS_NEUTRALITY, record = T, negativePermission = T));
	}
	gynoMean = gynoMean/sim.subpopulations.individuals.size();
	sexBiasMean = sexBiasMean/sim.subpopulations.individuals.size();
	segBiasMean = segBiasMean/sim.subpopulations.individuals.size();
	
	return c(gynoMean, sexBiasMean, segBiasMean);
}


//##########################################################################//
// ~~~~~~~~~~~~~~~~~~~~~~~~~~~~~~~~ MODEL ~~~~~~~~~~~~~~~~~~~~~~~~~~~~~~~~~ //
//##########################################################################//

initialize() {
	
	// Parametrisation
	// ~~~~~~~~~~~~~~~~~~~~~~~~~~~~~~~~~~~~~~~~~~~~~~~~~~~~~~~~~~~~~~~~~~~~~~~~~~~
	// (in bash, the definition of these parameters is done at the execution of SLiM)
	
	burnIn = 500; // duration of burn-in
	Ngen = 10000; // Number of generations after the burn-in
	gSize = 1e5; // Number of loci in the genome
	N = 500; // Population size (sum of all subpopulation size)
	mu = 1e-6; // Mutation rate
	mutationType = 2; // type of mutation chosen (see below)
	r = 1e-5; // Recombination rate
	
	repro_code = 1; // Reproduction code (see below)
	
	migRate = 0.0005; // Rate of migration
	nbPop = 5; // Number of subpopulations
	
	gynoDomi = 0.5; // Dominance of the gynogenesis allele
	gynoStartValue = 0.0; // Start value of the allele
	gynoDelta = 0.1; // Variation in genotypic value induced by a mutation
	gynoNeutrality = 0; // Locus neutrality (0 or 1)
	
	gynoFitnessCost = 0.01; // Fitness cost of gynogenesis: the fitness of an individual
	// produced like this will have its fitness multiplied by 1 minus this parameter at
	// the power of the number of chromosome minus 1
	nChrPairs = 10; // Number of chromosome pairs
	
	sexBiasDomi = 0.5; // Dominance of the sex bias
	sexBiasStartValue = 0.0; // Start value of the allele
	sexBiasDelta = 0.1; // Variation in genotypic value induced by a mutation
	sexBiasNeutrality = 0; // Locus neutrality (0 or 1)
	
	segBiasDomi = 0.5; // Dominance of the seg bias
	segBiasStartValue = 0.0; // Start value of the allele
	segBiasDelta = 0.1; // Variation in genotypic value induced by a mutation
	segBiasNeutrality = 0; // Locus neutrality (0 or 1)
 
	
	// RECORDING PARAMETER (Not to be modified for simulations)
	// ~~~~~~~~~~~~~~~~~~~~~~~~~~~~~~~~~~~~~~~~~~~~~~~~~~~~~~~~~~~~~~~~~~~~~~~~~~~ 
	generationGapBtwRecord = 500; //time lapse between two successive records of
	// mean phenotypic values
	
	
	// REPRODUCTIVE MODE
	// ~~~~~~~~~~~~~~~~~~~~~~~~~~~~~~~~~~~~~~~~~~~~~~~~~~~~~~~~~~~~~~~~~~~~~~~~~~~
	// Conversion from the code to the name of the mode
	REPRO_CONVERSION = Dictionary(
		"1", "Central_fusion",
		"2", "Central_fusion_bias",
		"3", "Terminal_fusion",
		"4", "Sexual",
		"5", "Cloning"
		);
	defineConstant("REPRO_MODE", REPRO_CONVERSION.getValue(asString(repro_code)));
	
	// MUTATION TYPE
	// ~~~~~~~~~~~~~~~~~~~~~~~~~~~~~~~~~~~~~~~~~~~~~~~~~~~~~~~~~~~~~~~~~~~~~~~~~~~
	MUTATION_CONVERSION = Dictionary(
		"1", "Neutral",
		"2", "Slightly",
		"3", "Sublethal"
		);
	defineConstant("MUTATION_TYPE", MUTATION_CONVERSION.getValue(asString(mutationType)));
	
	if (MUTATION_TYPE == "Neutral"){
		mutDominance = 0.0;
		mutEffect = 0.0;
	}
	else if (MUTATION_TYPE == "Slightly"){
		mutDominance = 0.25;
		mutEffect = -0.01;
	}
	else if (MUTATION_TYPE == "Sublethal"){
		mutDominance = 0.01;
		mutEffect = -0.9;
	}
	
	// MODEL PARAMETERS
	// ~~~~~~~~~~~~~~~~~~~~~~~~~~~~~~~~~~~~~~~~~~~~~~~~~~~~~~~~~~~~~~~~~~~~~~~~~~~
	// Defining a non Wright-Fisher model (in Slim's words) to allow gynogenesis
	initializeSLiMModelType("nonWF");
	
	// Population size
	defineConstant("POP_SIZE", asInteger(N / nbPop));
	// Number of generaitons
	defineConstant("N_GEN", Ngen);
	// Separated sexes
	initializeSex("A"); // "A" means modelling an autosome
	// Size of the genome
	defineConstant("GEN_SIZE", gSize);
	// Probability of a male migrating
	defineConstant("MIG_RATE", migRate);
	// Number of populations
	defineConstant("NB_POP", nbPop);
	
	defineConstant("GYNO_DOMI", gynoDomi);
	defineConstant("GYNO_INCRE", gynoDelta);
	defineConstant("GYNO_START_VALUE", gynoStartValue);
	defineConstant("GYNO_NEUTRALITY", gynoNeutrality == 1);
	
	defineConstant("GYNO_FITNESS_COST", gynoFitnessCost);	
	defineConstant("N_CHR_PAIRS", nChrPairs);

	defineConstant("SEX_BIAS_DOMI", sexBiasDomi);
	defineConstant("SEX_BIAS_INCRE", sexBiasDelta);
	defineConstant("SEX_BIAS_START_VALUE", sexBiasStartValue);
	defineConstant("SEX_BIAS_NEUTRALITY", sexBiasNeutrality == 1);
	
	defineConstant("SEG_BIAS_DOMI", segBiasDomi);
	defineConstant("SEG_BIAS_INCRE", segBiasDelta);
	defineConstant("SEG_BIAS_START_VALUE", segBiasStartValue);
	defineConstant("SEG_BIAS_NEUTRALITY", segBiasNeutrality == 1);
	
	// Duration of the period during which the system is run-in
	//to wait for an equilibrium at which the first mutations are introduced
	defineConstant("BURN_IN", burnIn);
	
	defineConstant("GEN_GAP_BTW_REC", generationGapBtwRecord);
	
	// RATES
	// ~~~~~~~~~~~~~~~~~~~~~~~~~~~~~~~~~~~~~~~~~~~~~~~~~~~~~~~~~~~~~~~~~~~~~~~~~~~
	initializeMutationRate(mu);
	initializeRecombinationRate(r);
	
	// MUTATIONS
	// ~~~~~~~~~~~~~~~~~~~~~~~~~~~~~~~~~~~~~~~~~~~~~~~~~~~~~~~~~~~~~~~~~~~~~~~~~~~
	initializeMutationType("m1", 0.5, "f", 0.0);
	initializeMutationType("m2", mutDominance, "f", mutEffect);
	c(m1, m2).convertToSubstitution = T;
	c(m1, m2).mutationStackPolicy = "l";
	
	// GENOME
	// ~~~~~~~~~~~~~~~~~~~~~~~~~~~~~~~~~~~~~~~~~~~~~~~~~~~~~~~~~~~~~~~~~~~~~~~~~~~
	initializeGenomicElementType("g1", c(m1, m2), c(1, 1));
	initializeGenomicElement(g1, 0, GEN_SIZE - 1);
}


1 early() {
	
	// Definition of the values of the alleles. These values change at 
	// the rate of the fixation/mutations which take place during the simulation
	// ~~~~~~~~~~~~~~~~~~~~~~~~~~~~~~~~~~~~~~~~~~~~~~~~~~~~~~~~~~~~~~~~~~~~~~~~~~~
	sim.setValue("residMutGyno", c(GYNO_START_VALUE, GYNO_START_VALUE + GYNO_INCRE));
	sim.setValue("residMutSexBias", c(SEX_BIAS_START_VALUE, SEX_BIAS_START_VALUE + SEX_BIAS_INCRE));
	sim.setValue("residMutSegBias", c(SEG_BIAS_START_VALUE, SEG_BIAS_START_VALUE + SEG_BIAS_INCRE));
	
	// Allele values monitoring
	// ~~~~~~~~~~~~~~~~~~~~~~~~~~~~~~~~~~~~~~~~~~~~~~~~~~~~~~~~~~~~~~~~~~~~~~~~~~~
	sim.setValue("record_gyno", rep(NAN, asInteger(N_GEN/GEN_GAP_BTW_REC + 1)));
	sim.setValue("record_sexBias", rep(NAN, asInteger(N_GEN/GEN_GAP_BTW_REC + 1)));
	sim.setValue("record_segBias", rep(NAN, asInteger(N_GEN/GEN_GAP_BTW_REC + 1)));
	
	// Statistics monitoring
	// ~~~~~~~~~~~~~~~~~~~~~~~~~~~~~~~~~~~~~~~~~~~~~~~~~~~~~~~~~~~~~~~~~~~~~~~~~~~
	sim.setValue("record_Fis", rep(NAN, asInteger(N_GEN/GEN_GAP_BTW_REC + 1)));
	sim.setValue("record_GD", rep(NAN, asInteger(N_GEN/GEN_GAP_BTW_REC + 1)));
	sim.setValue("record_Fit", rep(NAN, asInteger(N_GEN/GEN_GAP_BTW_REC + 1)));
		
	// Creation of the population(s)
	// ~~~~~~~~~~~~~~~~~~~~~~~~~~~~~~~~~~~~~~~~~~~~~~~~~~~~~~~~~~~~~~~~~~~~~~~~~~~
	for (i in 1:NB_POP){
		sim.addSubpop(i, POP_SIZE);
	}
	
	// Initialization of genotypes
	// ~~~~~~~~~~~~~~~~~~~~~~~~~~~~~~~~~~~~~~~~~~~~~~~~~~~~~~~~~~~~~~~~~~~~~~~~~~~
	for (pop in sim.subpopulations){
		for (ind in pop.individuals){
			ind.setValue("gyno", c("Resident", "Resident"));
			ind.setValue("sexBias", c("Resident", "Resident"));
			ind.setValue("segBias", c("Resident", "Resident"));
		}
	}
}

// Migration management
// ~~~~~~~~~~~~~~~~~~~~~~~~~~~~~~~~~~~~~~~~~~~~~~~~~~~~~~~~~~~~~~~~~~~~~~~~~~~
// Here the migration is not conservative (to allow the collonisation of
// empty subpops)
first() {
	
	// Record of measures just after the burn-in
	if (sim.generation == BURN_IN){ sim.setValue("endOfBurnInMeasures", POP_GEN_MEASURES()); }


	if (NB_POP > 1 & sim.generation > 1) {
		nPop = sim.subpopulations.size();
		emptyPop = which(sim.subpopulations.individualCount == 0);
		nonEmptyPop = which(sim.subpopulations.individualCount != 0);
		
		
		// Migration to empty pop
		if (length(emptyPop) != 0){			
			for (i in emptyPop){
				females = sim.subpopulations[nonEmptyPop].individuals[which(sim.subpopulations[nonEmptyPop].individuals.sex == "F")];
				sim.subpopulations[i].takeMigrants(sample(females, 1));
				
				males = sim.subpopulations[nonEmptyPop].individuals[which(sim.subpopulations[nonEmptyPop].individuals.sex == "M")];
				sim.subpopulations[i].takeMigrants(sample(males, 1));
			}
		}
		
		// Standard migration
		for (sex in c("F", "M")){
			inds = sim.subpopulations[nonEmptyPop].individuals[which(sim.subpopulations[nonEmptyPop].individuals.sex == sex)];
			nInds = length(inds);
			nMigrants  = min(rbinom(1, nInds, MIG_RATE), nInds);
			if (nMigrants > 0) {
				migrants = sample(inds, nMigrants);
				toSubpop = sample(migrants.subpopulation, length(migrants), replace = T);
				for (k in 0:(nMigrants - 1)) {
					toSubpop[k].takeMigrants(migrants[k]);
				}
			}
		}
	}
}

// Reproduction mode mutation management
// ~~~~~~~~~~~~~~~~~~~~~~~~~~~~~~~~~~~~~~~~~~~~~~~~~~~~~~~~~~~~~~~~~~~~~~~~~~~
early() {
	
	if (sim.generation >= BURN_IN){
		
		// Mutations
		MUTATION_LOCUS("gyno", "residMutGyno", GYNO_INCRE);
		MUTATION_LOCUS("sexBias", "residMutSexBias", SEX_BIAS_INCRE);
		MUTATION_LOCUS("segBias", "residMutSegBias", SEG_BIAS_INCRE);
		
		// Recording
		if ((sim.generation - BURN_IN) % GEN_GAP_BTW_REC == 0){
		
			genoRecord = sim.getValue("record_gyno");
			genIncre = which(isNAN(genoRecord))[0];
			
			phenoMeanValues = PHENOTYPES_MEAN_VALUES();
		
			genoRecord[genIncre] = phenoMeanValues[0];
			sim.setValue("record_gyno", genoRecord);
			
			genoRecord = sim.getValue("record_sexBias");
			genoRecord[genIncre] = phenoMeanValues[1];
			sim.setValue("record_sexBias", genoRecord);
			
			genoRecord = sim.getValue("record_segBias");
			genoRecord[genIncre] = phenoMeanValues[2];
			sim.setValue("record_segBias", genoRecord);
			
			FisRecord = sim.getValue("record_Fis");
			FisRecord[genIncre] = F_IS(sim.subpopulations, m1)[2];
			sim.setValue("record_Fis", FisRecord);
			
			sim.recalculateFitness();
			GDRecord = sim.getValue("record_GD");
			GDRecord[genIncre] = GYNOGENETIC_DEPRESSION();
			sim.setValue("record_GD", GDRecord);
			
			FitRecord = sim.getValue("record_Fit");
			FitRecord[genIncre] = MEAN_FITNESS(sim.subpopulations)[0];
			sim.setValue("record_Fit", FitRecord);
		}
	}
}


// ~~~~~~~~~~~~~~~~~~~~~~~~~~~~~~~ PRINTING ~~~~~~~~~~~~~~~~~~~~~~~~~~~~~~~ //

// ONLY IN SLiM GUI

early() {

	if (sim.generation >= BURN_IN){

		if (sim.generation % 50 == 0){
			cat(sim.generation - BURN_IN);
			cat(" ");
			
			nMutants = sum(sim.subpopulations.individuals.getValue("gyno") == "Mutant");
			nResidents = sum(sim.subpopulations.individuals.getValue("gyno") == "Resident");
			meanLocusValue = (nResidents * sim.getValue("residMutGyno")[0] + nMutants * sim.getValue("residMutGyno")[1]) / (nResidents + nMutants);
			cat(meanLocusValue);
			cat(" ");
			
			nMutants = sum(sim.subpopulations.individuals.getValue("sexBias") == "Mutant");
			nResidents = sum(sim.subpopulations.individuals.getValue("sexBias") == "Resident");
			meanLocusValue = (nResidents * sim.getValue("residMutSexBias")[0] + nMutants * sim.getValue("residMutSexBias")[1]) / (nResidents + nMutants);
			cat(meanLocusValue);
			cat(" ");
			
			nMutants = sum(sim.subpopulations.individuals.getValue("segBias") == "Mutant");
			nResidents = sum(sim.subpopulations.individuals.getValue("segBias") == "Resident");
			meanLocusValue = (nResidents * sim.getValue("residMutSegBias")[0] + nMutants * sim.getValue("residMutSegBias")[1]) / (nResidents + nMutants);
			cat(meanLocusValue);
			cat(" ");
			
			sim.recalculateFitness();
			cat(mean(sim.subpopulations.cachedFitness(NULL)));
			cat(" ");
		
			catn(F_IS(sim.subpopulations, m1)[2]);
		
		}
	}	
	else {

		if (sim.generation % 50 == 0){
			sim.recalculateFitness();
			cat(mean(sim.subpopulations.cachedFitness(NULL)));
			cat(" ");
			
			cat(INBREEDING_DEPRESSION());
		   cat(" ");
		
			catn(F_IS(sim.subpopulations, m1)[2]);
		}
	}
}


1:1e9 late() {
	if (sim.generation == (N_GEN + BURN_IN)){
		inds = sim.subpopulations.individuals;
		sexRatio = length(inds[inds.sex == "M"])/inds.size();
		catn("Sex ratio : " +  sexRatio);
		catn("WatTheta : " +  calcWattersonsTheta(inds.genomes));
		catn("WatTheta female : " +  calcWattersonsTheta(inds[inds.sex == "F"].genomes));
		catn("WatTheta male : " +  calcWattersonsTheta(inds[inds.sex == "M"].genomes));
		catn("Fis : " + F_IS(sim.subpopulations, m1)[2]);
		catn("Fis female : " + F_IS(sim.subpopulations, m1, sex = "F")[2]);
		catn("Fis male : " + F_IS(sim.subpopulations, m1, sex = "M")[2]);
		fits = MEAN_FITNESS(sim.subpopulations);
		catn("Fitness : " + fits[0]);
		catn("Fitness female : " + fits[1]);
		catn("Fitness male : " + fits[2]);
		sim.simulationFinished();
	}
}


// ~~~~~~~~~~~~~~~~~~~~~~~~~~~~~~~~ OUTPUT ~~~~~~~~~~~~~~~~~~~~~~~~~~~~~~~~ //

// ONLY IN BASH

//1:1e9 late(){
//	if (sim.generation == (N_GEN + BURN_IN)){
//		row=MAKE_ROW();
//		outputName = "~/my_env/bin/results/output.txt";
//		if(fileExists(outputName)){
//			catn(writeFile(outputName, row, append=T));
//		} else {
//			header = MAKE_HEADER();
//			writeFile(outputName, header);
//			catn(writeFile(outputName, row, append=T));
//		}
//		sim.simulationFinished();
//	}
//}


//##########################################################################//
// ~~~~~~~~~~~~~~~~~~~~~~~~~~~~~~ CALLBACKS ~~~~~~~~~~~~~~~~~~~~~~~~~~~~~~~ //
//##########################################################################//


// ~~~~~~~~~~~~~~~~~~~~~~~~~~~~~~~ SURVIVAL ~~~~~~~~~~~~~~~~~~~~~~~~~~~~~~~ //

// In a non-WF model, fitness is absolute and corresponds to a probability
// of not surviving to the next generation ('hard selection'). In a WF model
// it corresponds to the relative probability of reproduction ('soft
// selection'). Thus survival, which defines whether a focal individual
// survives or not, is TRUE if the age of the individual is zero (it is a
// descendant) and FALSE otherwise.
survival() {
	// survival is independent of fitness; parents die, offspring live
	return (individual.age == 0);
}


// ~~~~~~~~~~~~~~~~~~~~~~~~~~~~ RECOMBINATION ~~~~~~~~~~~~~~~~~~~~~~~~~~~~~ //

// Due to the way SLiM works, it is necessary to add a point at the first
// locus of the genome for recombination. There is a 50/50 chance that this
// will be taken as a chiasma and thus symmetrize the action of recombination
// along the chromosome. This line is found when producing individuals by
// central fusion and terminal fusion in the reproduction callback.
recombination() {
	breakpoints = c(asInteger(runif(asInteger(runif(1)<0.5))), breakpoints);
	return T;
}


// ~~~~~~~~~~~~~~~~~~~~~~~~~~~~ REPRODUCTION ~~~~~~~~~~~~~~~~~~~~~~~~~~~~~~ //

// Unlike the usual operation of SLiM, here the reproduction callback is
// called only once, and produces the entire offspring of the subpopulations. 
// Each mode of reproduction induces a different transmission of the evolving
// loci, especially in terms of LOH. This is why the modalities of this
// transmission are also managed differently in the callback 

reproduction() {
	
	// For each subpopulation, as many females as the size of the
	// population are drawn with replacement. Males are only drawn in the
	// case of sexual reproduction. 

	for (sp in sim.subpopulations) {
		females = sp.individuals[sp.individuals.sex == "F"];
		males = sp.individuals[sp.individuals.sex == "M"];
		
		if (length(males) > 0 & length(females) > 0){
			
			femaleFitness = sp.cachedFitness(which(sp.individuals.sex == "F"));
			maleFitness = sp.cachedFitness(which(sp.individuals.sex == "M"));
			
			females_repro = sample(females, POP_SIZE, replace = T, weights = femaleFitness);
			
			for (fem in females_repro) {
				gen1 = fem.genome1;
				gen2 = fem.genome2;
				
				sel_male = sample(males, 1, weights = maleFitness);
				
				
				// Extraction of genotypic values from father and mother
				genoFemGyno = fem.getValue("gyno");
				genoMaleGyno = sel_male.getValue("gyno");
				
				genoFemSexBias = fem.getValue("sexBias");
				genoMaleSexBias = sel_male.getValue("sexBias");
				
				genoFemSegBias = fem.getValue("segBias");
				genoMaleSegBias = sel_male.getValue("segBias");
				
				// Conversion of parental genotypic values into phenotypic values. It is very
				// important to note here that a choice has to be made between maternal or
				// paternal values in the expression of traits
				freqGyno = PHENOTYPE_FROM_GENOTYPE(genoFemGyno, "residMutGyno", GYNO_DOMI, GYNO_NEUTRALITY);
				sexBias = 0.5 + 0.5 * PHENOTYPE_FROM_GENOTYPE(genoMaleSexBias, "residMutSexBias", SEX_BIAS_DOMI, SEX_BIAS_NEUTRALITY, negativePermission = T);
				segBias = 0.5 * (1 - PHENOTYPE_FROM_GENOTYPE(genoFemSegBias, "residMutSegBias", SEG_BIAS_DOMI, SEG_BIAS_NEUTRALITY, negativePermission = T));
				
				
				// Amphimixis
				// ~~~~~~~~~~~~~~~~~~~~~~~~~~~~~~~~~~~~~~~~~~~~~~~~~~~~~~~~~~~~~~~~~~~~~~~~~~~~
				if (runif(1) >= freqGyno){
					// Production of male
					sex = c("F","M")[asInteger(runif(1) < sexBias)];
					offspring = sp.addCrossed(fem, sel_male, sex = sex);
					
					offspring_gyno = c(genoMaleGyno, genoFemGyno)[asInteger(runif(2)<0.5) + c(0, 2)];
					offspring.setValue("gyno", offspring_gyno);
					
					offspring_sexBias = c(genoMaleSexBias, genoFemSexBias)[asInteger(runif(2)<0.5) + c(0, 2)];
					offspring.setValue("sexBias", offspring_sexBias);
					
					offspring_segBias = c(genoMaleSegBias, genoFemSegBias)[asInteger(runif(2)<0.5) + c(0, 2)];
					offspring.setValue("segBias", offspring_segBias);
					
					offspring.setValue("Sexually", T);
				}
				
				// Automixis
				// ~~~~~~~~~~~~~~~~~~~~~~~~~~~~~~~~~~~~~~~~~~~~~~~~~~~~~~~~~~~~~~~~~~~~~~~~~~~~
				else {
					// Autopseudogamy central fusion (with segregation bias)
					// ~~~~~~~~~~~~~~~~~~~~~~~~~~~~~~~~~~~~~~~~~~~~~~~~~~~~~
					if (REPRO_MODE == "Central_fusion"){
						bp = c(asInteger(runif(asInteger(runif(1)<0.5))), sim.chromosome.drawBreakpoints());
						drawMix = 2 * runif(1);
						b = cumSum(c(rep(0.25, 4) * 2 * (1-segBias), rep(0.25, 4) * 2 * segBias));
						// Either the recombinants are combined (25%)
						if (drawMix < b[0])      { offspring = sp.addRecombinant(gen1, gen2, bp, gen2, gen1, bp, sex = "F"); }
						else if (drawMix < b[1]) { offspring = sp.addRecombinant(gen2, gen1, bp, gen1, gen2, bp, sex = "F"); }
						// or the non-recombinant copies (25%)
						else if (drawMix < b[2]) { offspring = sp.addRecombinant(gen1, gen2, integer(0), gen2, gen1, integer(0), sex = "F"); }
						else if (drawMix < b[3]) { offspring = sp.addRecombinant(gen2, gen1, integer(0), gen1, gen2, integer(0), sex = "F"); }
						// or a recombinant copy and a non-recombinant copy (25%)
						else if (drawMix < b[4]) { offspring = sp.addRecombinant(gen1, gen2, bp, gen2, gen1, integer(0), sex = "F"); }
						else if (drawMix < b[5]) { offspring = sp.addRecombinant(gen2, gen1, bp, gen1, gen2, integer(0), sex = "F"); }
						// or the other recombinant copy and the other non-recombinant copy (25%)
						else if (drawMix < b[6]) { offspring = sp.addRecombinant(gen1, gen2, integer(0), gen2, gen1, bp, sex = "F"); }
						else                     { offspring = sp.addRecombinant(gen2, gen1, integer(0), gen1, gen2, bp, sex = "F"); }
						
						offspring.fitnessScaling = (1 - GYNO_FITNESS_COST)^(segBias*(N_CHR_PAIRS-1));
						
						if (runif(1) < segBias){
							offspring_gyno = c(genoFemGyno, genoFemGyno)[asInteger(runif(2)<0.5) + c(0, 2)];
							offspring.setValue("gyno", offspring_gyno);
						}
						else {
							offspring.setValue("gyno", genoFemGyno);
						}
						if (runif(1) < segBias){
							offspring_sexBias = c(genoFemSexBias, genoFemSexBias)[asInteger(runif(2)<0.5) + c(0, 2)];
							offspring.setValue("sexBias", offspring_sexBias);
						}
						else {
							offspring.setValue("sexBias", genoFemSexBias);
						}
						if (runif(1) < segBias){
							offspring_segBias = c(genoFemSegBias, genoFemSegBias)[asInteger(runif(2)<0.5) + c(0, 2)];
							offspring.setValue("segBias", offspring_segBias);
						}
						else {
							offspring.setValue("segBias", genoFemSegBias);
						}
					}
					
					// Autopseudogamy central fusion (with segregation bias)
					// ~~~~~~~~~~~~~~~~~~~~~~~~~~~~~~~~~~~~~~~~~~~~~~~~~~~~~
					if (REPRO_MODE == "Central_fusion_bias"){
						bp = c(asInteger(runif(asInteger(runif(1)<0.5))), sim.chromosome.drawBreakpoints());
						draw = runif(1);
						// Either the recombinants are combined (50%)
						if (draw < 0.25)      { offspring = sp.addRecombinant(gen1, gen2, bp, gen2, gen1, bp, sex = "F"); }
						else if (draw < 0.5)  { offspring = sp.addRecombinant(gen2, gen1, bp, gen1, gen2, bp, sex = "F"); }
						// or the non-recombinant copies (50%)
						else if (draw < 0.75) { offspring = sp.addRecombinant(gen1, gen2, integer(0), gen2, gen1, integer(0), sex = "F"); }
						else                  { offspring = sp.addRecombinant(gen2, gen1, integer(0), gen1, gen2, integer(0), sex = "F"); }
						
						offspring.setValue("gyno", genoFemGyno);
						offspring.setValue("sexBias", genoFemSexBias);
						offspring.setValue("segBias", genoFemSegBias);
					}
					
					// Autopseudogamy terminal fusion
					// ~~~~~~~~~~~~~~~~~~~~~~~~~~~~~~
					else if (REPRO_MODE == "Terminal_fusion"){
						bp = c(asInteger(runif(asInteger(runif(1)<0.5))), sim.chromosome.drawBreakpoints());
						draw = runif(1);
						// Either the second copy has been recombined (50%)
						if (draw < 0.25)      { offspring = sp.addRecombinant(gen1, gen2, bp, gen1, gen2, integer(0), sex = "F"); }
						else if (draw < 0.5)  { offspring = sp.addRecombinant(gen2, gen1, bp, gen2, gen1, integer(0), sex = "F"); }
						// or the first (50%)
						else if (draw < 0.75) { offspring = sp.addRecombinant(gen1, gen2, integer(0), gen1, gen2, bp, sex = "F"); }
						else                  { offspring = sp.addRecombinant(gen2, gen1, integer(0), gen2, gen1, bp, sex = "F"); }
						
						offspring_gyno = c(genoFemGyno, genoFemGyno)[asInteger(runif(1)<0.5) + c(0, 2)];
						offspring.setValue("gyno", offspring_gyno);
						
						offspring_sexBias = c(genoFemSexBias, genoFemSexBias)[asInteger(runif(1)<0.5) + c(0, 2)];
						offspring.setValue("sexBias", offspring_sexBias);
						
						offspring_segBias = c(genoFemSegBias, genoFemSegBias)[asInteger(runif(1)<0.5) + c(0, 2)];
						offspring.setValue("segBias", offspring_segBias);
					}
					
					// Equivalent sexual
					// ~~~~~~~~~~~~~~~~~
					else if (REPRO_MODE == "Sexual"){
						sel_male = sample(males, 1, weights = maleFitness);
						offspring = sp.addCrossed(fem, sel_male, sex = "F");
						
						offspring_gyno = c(genoMaleGyno, genoFemGyno)[asInteger(runif(2)<0.5) + c(0, 2)];
						offspring.setValue("gyno", offspring_gyno);
						
						offspring_sexBias = c(genoMaleSexBias, genoFemSexBias)[asInteger(runif(2)<0.5) + c(0, 2)];
						offspring.setValue("sexBias", offspring_sexBias);
						
						offspring_segBias = c(genoMaleSegBias, genoFemSegBias)[asInteger(runif(2)<0.5) + c(0, 2)];
						offspring.setValue("segBias", offspring_segBias);
					
					}
					
					// Equivalent cloning
					// ~~~~~~~~~~~~~~~~~~
					else if (REPRO_MODE == "Cloning"){
						offspring = sp.addCloned(fem);
						
						offspring.setValue("gyno", genoFemGyno);
						offspring.setValue("sexBias", genoFemSexBias);
						offspring.setValue("segBias", genoFemSegBias);
					}
					
					offspring.setValue("Sexually", F);
				}
			}
		}
	}
	// Here we ask the reproduction callback to deactivate until
	// the next generation, forcing SLiM to generate only the
	// descendants created
	self.active = 0;
}
